# Supplementary material for: KSHV 3.0: a state-of-the-art annotation of the Kaposi’s sarcoma-associated herpesvirus transcriptome using cross-platform sequencing
Source: mSystems. 2024 Jan 11;9(2):e01007-23. doi: 10.1128/msystems.01007-23 (PMC10878076; doi:10.1128/msystems.01007-23)
Supplement: Supplemental Tables — Summary data of KSHV transcripts. [file msystems.01007-23-s0010.xlsx]

## Sheet: Supplemental Table 1A - TSS
Supplemental Table 1. Comparing our KSHV TSS and TES data with findings from other publications. A: TSS: Here, we list all TSS positions (sourced from our cDNA samples) that met our criteria based on the TSS annotation (detailed in the Methods section). Their alignment with CAGE, RAMPAGE, and dRNA coordinates is indicated. Additionally, any identified cis-regulatory elements are also included in …
Position	strand	dRNA	CAGE score	RAMPAGE	GC box	GC-box distance	CAAT box	CAAT-box distance	TATA box	TATA-box distance	DPE promoter	DPE distance	BREu promoter	BREu distance	BREd promoter	BREd distance	Previously annotated	TSS_seq
70	+	y	2280.52	y	0		0		0		0		0		0			CCTGTCTTTCA
1098	+	y	4918.03	y	0		0		TAAAAG	29	0		0		0		y	TAAAAGGACAT
3076	+	x	24545.2	y	GGGGCG	66	0		0		0		0		0			CTATAGTGCGC
3134	+	y	24545.2	y	GGGGCG	124	0		GTATAT	31	0		0		0		y	TGCGCGCTTAA
3901	+	x	0	x	0		0		0		0		0		0			AGCACGGTCAT
5593	+	y	0	x	0		0		0		0		0		0			GTCTCGGGGGA
5735	+	y	0	y	0		0		ATAAAA	34	0		0		0			CTTGCGGACAG
5975	+	y	0	x	0		0		0		0		0		0			ATACAGGGAGC
6016	+	y	0	x	0		0		0		0		0		0			AACCTGGGATA
6344	+	y	268.456	x	0		0		0		0		0		0			TACTTGGGGAC
6460	+	y	2956.83	y	GGCGGG	79	0		0		0		0		0			TTTGTGGGCCC
6649	+	y	0	x	GCGGCG	26	0		0		0		0		0			GTCAGCCCTAG
6824	+	y	0	x	0		0		0		0		0		0			CTTTTGGAAAA
6854	+	y	0	x	0		0		0		0		0		0			ACGTTGGGAGT
6911	+	x	0	x	0		0		0		0		0		0			CATTTGGACAC
8659	+	y	1622.65	y	0		0		0		0		0		0			CCACCACCTGC
10261	-	x	0	x	GGGGCG	80	0		0		0		0		0			AATGCACTCGG
11284	+	x	655.966	y	0		0		0		0		0		0			CACATACAGAC
13157	-	x	0	x	0		0		0		0		0		0			CGGGTATCAGT
14437	+	y	8050.8	y	0		0		0		0		0		0			GGGACAACTAG
14502	+	x	8050.8	y	0		0		0		0		0		0		y	ATAATGCAGAC
14605	+	y	0	x	0		0		0		0		0		0			CTAGCGGCGAC
14640	+	x	0	x	GCGGCG	38	0		0		0		0		0			TCTCTGGATCG
14987	+	x	0	x	GCGGCG	70	0		0		0		0		0			GTCGCGCGAGA
15244	+	y	0	x	0		0		0		0		0		0			TCTACAGACCG
15418	+	y	0	x	0		0		0		0		0		0			ACGCCGGAGAC
15540	+	y	3175.42	y	0		0		0		0		0		0			CCTCTGACCAT
15615	+	y	113997	y	0		0		GCTATA	35	0		0		0		y	CAGGCACCATA
15722	+	y	113997	y	0		0		0		0		0		0			GATTAGGGCCG
15736	+	y	113997	x	0		0		0		0		0		0		y	GCCACGAGGAA
15747	+	y	113997	x	0		0		0		0		0		0		y	CCCATGCAATC
15785	+	y	0	x	0		0		0		0		0		0			GAGTCAGAGCA
15799	+	y	534.601	x	0		0		0		0		0		0			CTCCCGTGCGT
15852	+	y	2312.96	x	GCGGCG	15	0		0		0		0		0			CCGTGTGGGAT
15922	+	y	1070.7	x	0		0		0		0		0		0		y	ACAGCACATAT
15951	+	y	1070.7	x	0		0		0		0		0		0			GCGTCGGCCAG
16044	+	y	0	x	0		0		0		0		0		0			CTTTTGGGGAC
16148	+	y	0	x	0		GACCAA	102	0		0		0		0			GCCGTGGGAGG
16191	+	y	5414.7	y	0		0		0		0		0		0			TGCATGCCCAA
16220	+	y	5414.7	x	0		0		0		0		0		0			GGTAAGGACCT
16251	+	y	5414.7	x	0		0		0		0		0		0			CGGCTATTGTT
16278	+	y	0	x	0		0		0		0		0		0			GCAGCGGGTTT
16305	+	y	0	x	0		0		0		0		0		0			TAACTGGCATT
16379	+	y	0	x	0		0		0		0		0		0			GCAAAGCCGTT
16390	+	y	4290.8	y	0		0		0		0		0		0			TGCACGCCTGT
16445	+	y	4290.8	x	0		CCAATG	112	0		0		0		0			GGGAAGACACA
16481	+	y	4290.8	y	0		0		0		0		0		0			GCGCAGGAAAC
16495	+	y	4290.8	y	0		0		0		0		0		0			CGTCTGGGGGC
16541	+	y	1477.3	y	0		0		0		0		0		0			CCGCTGGCCTT
16571	+	y	1477.3	y	0		0		0		0		0		0			CACGAGACATT
16601	-	x	0	x	GCGGGG	40	0		0		0		0		0			ACTGGGATGTA
16754	+	y	0	x	0		GACCAA	137	0		0		0		0			GACTCGGAATG
16790	+	y	0	x	0		0		0		0		0		0			AAACTGGTGAA
16820	+	y	0	x	0		0		0		0		0		0			ATATTGGAGCC
16839	+	y	0	x	0		0		0		0		0		ATATTGG	25		ACATTGGAAAC
16857	+	y	0	x	0		0		0		0		0		0			TCATCATCGCA
17317	-	y	0	x	0		0		0		0		0		0			GCAATGGAAAA
17371	-	y	0	x	0		0		0		0		0		0			CTTCAGGGACT
17456	-	y	0	y	0		0		0		0		0		0			AGGATGGGACA
17511	-	y	1.13344e+06	y	0		0		0		0		0		0			AGTTTGGAAAA
17627	-	y	1.13344e+06	y	0		0		0		0		0		0			AGCCATCAACG
17726	-	y	1.13344e+06	y	GCGGGG	71	0		0		0		0		0			GCTATGGGTGA
17815	-	y	1.13344e+06	y	0		0		0		0		0		0			GGTTCACTGCT
17849	-	y	1.13344e+06	y	0		0		0		0		0		0		y	GTGCTGGTTCA
17878	-	y	1.13344e+06	y	0		0		0		0		0		0		y	CGGCTAGTGTA
17959	-	y	1.13344e+06	y	0		0		ATAAAA	29	0		0		0		y	ACGGCGTTGCC
17980	-	y	1.13344e+06	y	0		0		0		0		0		ATGTTTG	23		AAAGTGACTCA
17997	-	y	1.13344e+06	y	0		0		0		0		0		0		y	TGTTTGAGACC
18012	-	y	1.13344e+06	y	0		0		0		0		0		0		y	GTGGTATCTTT
18023	-	y	1.13344e+06	y	0		0		0		0		0		0			TTTTCAAGAAC
18051	-	y	1.13344e+06	y	0		0		0		0		0		0		y	ACCCCAAGCCT
18088	-	y	1.13344e+06	y	0		0		0		0		0		0		y	CTCTCGCATGA
18106	-	y	1.13344e+06	y	0		0		0		0		0		0			TTTGCGTGTGA
18175	-	y	1.13344e+06	y	0		0		0		0		0		0			GACTTGTACCG
18207	-	y	1.13344e+06	y	GGCGGG	127	0		0		0		0		0			AAATTGACAAG
18243	-	y	1.13344e+06	y	GGGGCG	136	0		0		0		0		0			CGCTTGGGTTG
18551	-	y	1527.57	x	0		0		GTATAT	35	0		0		GTGTGGT	18	y	TGTTTACCTAT
18660	-	y	0	x	0		0		0		0		0		0			TGCCTGGGGGT
18701	-	y	0	x	0		0		0		0		0		ATAGTGT	27		GGCTGGACCCT
18742	-	y	0	x	0		0		0		0		0		0			CAGTCGGGCGA
18785	-	y	0	x	0		0		0		0		0		0			TGAGCGGTATA
18796	-	y	0	x	0		0		0		0		0		0			AACTTGGGCGC
18816	-	y	0	x	0		GACCAA	138	0		0		0		0			CGGTTGGGTGT
18871	-	y	0	x	0		0		0		0		0		0			GAAGCGGGAGA
18970	-	y	1146.9	x	0		0		0		0		0		0			CCCGCGGGGGC
18999	-	y	0	x	GGGGCG	115	0		0		0		0		0			CCCGTGGGGAT
19015	-	y	0	x	GGGGCG	99	0		0		0		0		0			CTTCAGGAAAT
19040	-	y	2898.61	x	GGGGCG	74	ACCAAT	129	0		0		0		0			AGAGTGTGCAG
19114	-	y	1569.12	x	GGGCGG	120	0		0		0		0		0			CACGTGGGGCG
19149	-	y	682.384	x	GGGCGG	85	0		0		0		0		GTGTTTT	27		TTTTTGGGTTG
19213	-	y	2225.66	y	0		0		GCTATA	33	0		0		ATAGTGG	26		GAGATAGATCA
19234	-	y	2225.66	x	0		0		0		0		0		GTGGGTT	21		ATAGTGGGCGG
19282	-	y	755.027	x	0		0		0		0		0		0			ACATTGGGGGC
19370	-	y	1359.98	x	0		0		0		0		0		0			GGTCTGGCGAC
19421	-	y	0	x	0		0		0		0		0		0			CTCTAGAAACA
19467	-	y	59.0912	x	0		0		0		0		0		0			AGCTCGAGAAC
19509	-	y	788.748	x	0		0		0		0		0		0			AGCTCGGAAAT
19529	-	y	0	x	0		GACCAA	128	0		0		0		0			CTGCTGGATTT
19555	-	y	826.386	x	0		GACCAA	102	0		0		0		GTGGGTT	21	y	GATATGGAAGA
19690	-	x	421.587	x	0		0		0		0		0		0			GCTGTAGCATT
19751	-	y	9153.16	x	0		0		0		0		0		GTGTTTG	26		GTTTCAGTTGC
19775	-	y	9153.16	x	0		0		ATAAAG	28	0		0		0		y	TAAGTGTTTGG
19813	-	y	7762.76	x	0		0		ATAAAG	28	0		0		0			CTCTTGGCTGT
19866	-	x	393.206	x	0		0		0		0		0		0			TAGCCACATAC
19936	-	x	0	x	0		0		0		0		0		0			CGTGAGGGCTT
20097	-	y	0	x	0		0		0		0		0		0			CTGATGATTTT
20170	-	y	3022.58	x	0		0		0		0		0		0			CTGACGCGCAC
20224	-	y	0	x	0		0		0		0		0		0			ACGTTGGGAGA
20249	-	y	1938.84	x	0		0		0		0		0		0			TCTTAGACCCG
20323	-	y	928.227	x	0		0		0		0		0		0			GACATGGGTTT
20351	-	y	928.227	x	CGGCGG	78	0		0		0		0		0			TTCCTGTCAGC
20448	-	y	726.917	x	GGGGCG	105	0		ATAAAA	30	0		0		0			GAATCATTATG
20512	-	y	0	x	GGGGCG	41	0		0		0		0		0			GGCCAGGGGTT
20553	-	y	865.357	x	0		0		0		0		0		0			ACTTTGGGGCG
20587	-	y	0	x	0		0		0		0		0		0			GATTTGGGACC
20654	-	y	1724.77	x	0		0		0		0		0		0			GATATGGGACA
20667	-	y	0	x	0		0		0		0		0		0			GAACAGGAGTC
20725	-	y	0	x	0		0		0		0		0		GTGTTTT	20		GTAGTGCAAGA
20777	-	y	0	x	0		0		0		0		0		0			TCTGCGGGACC
20893	-	y	206452	x	0		0		0		0		0		0			CACGAGGAACT
20949	-	y	206452	x	0		0		0		0		0		0			CCCCCGAGGTT
21002	-	y	206452	x	0		0		0		0		0		0			ATTCCGTGCCA
21025	-	y	206452	x	0		0		0		0		0		0			AGCTTGTATGT
21039	-	y	206452	x	0		0		0		0		0		0			CGTTTGTACCT
21097	-	y	206452	y	0		0		0		0		0		0		y	TTGATGGGTGT
21118	-	y	206452	y	0		0		0		0		0		0		y	TAGGTCTCCGA
21140	-	y	206452	y	0		0		TATAAA	28	0		0		0			TAGAAGAGCCT
21264	-	x	212.936	x	GCGGGG	79	0		ATAAAT	30	0		0		0			TTTTTGTTCTT
21288	+	x	0	x	0		0		0		0		0		GTGTGTG	19		ATTCACATTTA
21597	-	y	269.427	x	0		0		0		0		0		0			AAGCCGGGTGT
21708	-	y	463958	x	0		0		0		0		0		0			ACGCTGGGAGC
21719	-	y	463958	y	0		0		0		0		0		0			AATCTGGGGAC
21768	-	y	463958	y	0		0		0		0		0		0			ACCAAGGGCAT
21895	-	y	463958	y	GGGGCG	65	0		ATAAAA	31	0		0		0		y	CAGGTAGGCGT
21953	-	y	0	x	0		0		0		0		0		0			GGCGTGGATTT
22037	-	y	1412.19	x	0		0		0		0		0		0			TGGTTACCTTG
22435	-	y	6921.14	x	0		0		0		0		0		0			GGGCTGCTCTT
22449	-	y	6921.14	x	0		0		0		0		0		0			TGCGCGCACAT
22498	-	y	6921.14	y	GCGGCG	78	0		0		0		0		0			GCATCATCGTT
22513	-	y	6921.14	x	GCGGCG	63	0		TATAAC	29	0		0		0		y	AATGCACCCCT
22608	-	y	809.041	x	0		0		0		0		0		0		y	ACGCTGGTCTT
22639	-	y	0	x	0		0		0		0		0		0			ATTTTGGGTTA
22862	-	y	5015.21	y	GCGGGG	74	0		0		0		0		0		y	TCCCATTTGAG
22940	-	y	2646.65	y	GGGGCG	115	0		0		0		0		0			GTGCTGTTAGC
22952	-	y	2646.65	y	GGGGCG	103	0		0		0		0		0			CAAGTGGATTT
22964	-	y	2646.65	y	GGGGCG	91	0		0		0		0		0			TTTCTGGGACC
22977	-	y	2646.65	x	GGGGCG	78	0		0		0		0		0			ACCTCGGCGAC
23078	-	y	0	x	0		0		ATAAAA	31	0		0		0		y	GCTTTGCCGAA
24178	+	y	75993	y	0		0		GCTATA	32	0		0		0		y	CCCTCGCGCAC
24270	+	y	0	x	GCGGCG	34	0		0		0		0		0			CCCCAGGAGCC
24370	+	y	0	x	0		0		0		0		0		0			CCCCAGGAGCC
24410	+	y	0	x	0		0		0		0		0		0			CCCCAGGAGCC
24570	+	y	0	x	0		0		0		0		0		0			CCCCAGGAGCC
24704	+	y	778.303	x	0		0		0		0		0		0			CGGAGGGGGAT
24765	+	y	0	x	0		0		0		0		0		0			CCGGAGGGGGA
24809	+	y	0	y	0		0		0		0		0		0			CCGGCGCGCCA
24875	+	y	0	y	0		0		0		0		GCGCGCC	38	0		y	CATGTATGGCG
24890	+	y	1254.99	y	0		0		0		0		0		0			GTATCAGTCAC
24915	+	y	0	y	0		0		0		0		0		0		y	TGCTAGTATTA
24999	+	y	0	x	CGGCGG	53	0		0		0		0		0			ACCATGATGAG
25054	+	y	0	x	0		0		0		0		0		0			ATATCATTAAA
25213	+	y	0	x	0		0		0		0		0		0			CATTTATTCAA
25231	+	y	0	x	0		0		0		0		0		0			ACAGAGGATTC
25344	-	x	0	x	0		0		0		0		0		0			TAGCCGGGGAA
25357	-	y	0	x	0		0		0		0		0		0			TGCTGGGACAG
25739	-	y	221.897	x	GGGCGG	125	0		0		0		0		0			ACTTAGGGGGA
25791	-	y	204.98	x	GGCGGG	72	0		0		0		0		0			GTGACGGTTCA
25824	-	y	743.159	x	GGCGGG	39	0		0		0		0		0			CTGAAGGAGAC
25864	-	y	743.159	x	GCGCCG	57	0		0		0		0		0			CCCGCGGGCGG
26050	+	y	0	x	0		0		ATAAAT	30	0		0		ATATTTG	26		AAGCAGAGAAA
26143	-	y	993.832	x	0		0		0		0		0		0			GCTGGGCTTGT
26222	-	y	3499.67	x	0		0		TATATA	29	0		0		0			GCGTAGTCGCC
26275	+	y	0	x	0		0		GTATAT	31	0		0		0			GCCGTGTTTCG
26326	-	y	0	x	0		0		0		0		0		0			GAGCTGGATGT
26355	-	y	7954.01	x	0		0		0		0		0		0			AGGGCATACAC
26378	-	y	7954.01	x	GGGCGG	138	0		0		0		0		0			ATGTAGGGAAG
26401	-	y	7954.01	x	GGGCGG	115	0		0		0		0		0			GTAGAGGGACC
26431	-	y	7954.01	x	GGCGGG	77	0		0		0		0		0		y	GAGATGGCGTC
26465	-	y	7954.01	x	GGCGGG	69	0		0		0		0		0			CCTTTCCCTTT
26523	-	y	3356.1	x	0		0		0		0		0		0			ATAGCGACAGT
26556	-	y	3356.1	x	0		0		0		0		0		0			TCCGTGAATAT
26613	-	y	142177	y	GCGGGG	79	0		0		0		0		0			GTTGTGACAGT
26624	-	y	142177	y	GCGGGG	68	0		0		0		0		0			AAGCAGGGTGG
26690	-	y	142177	y	GCGCCG	79	0		ATAAAA	30	0		0		0		y	AGCGCGGGGGT
26709	-	y	142177	y	GGGGCG	65	0		0		0		0		0			CCTCCAAACAC
26724	-	y	82.3045	y	GGGGCG	50	0		0		0		0		0			TAACCACTCAT
26753	-	y	82.3045	y	0		0		0		0		0		0			TGGACAACTTG
26790	-	y	82.3045	y	0		0		0		0		0		0			GATCCGGAGGG
26838	-	y	82.3045	x	GCGGGG	65	0		ATAAAG	31	0		0		GTGGTTT	20		TAACTAGTGAT
26843	+	y	1827.17	y	0		0		0		0		0		0			TAGTTATGAGA
26935	+	x	0	x	0		0		0		0		0		0			TTCTGGGAAAA
26947	-	x	0	x	0		0		0		0		0		0			GGGGAAAAACG
26964	-	x	0	x	0		0		0		0		0		0			CTGTCGAGGAA
26997	-	x	0	x	0		0		0		0		0		0			GCAAAGGGGGG
27012	+	y	676.373	y	0		0		ATAAAT	29	0		0		0			CTCCTAGAATG
27041	-	y	0	x	0		GACCAA	130	0		0		0		0			GAGGCGACAAC
27067	-	y	0	x	0		GACCAA	104	0		0		0		0			AAGATATCACT
27127	-	y	0	x	0		0		0		0		0		0			AAACTGGGTTA
27146	-	y	0	x	0		0		0		0		0		0			TCTGCGCAGAC
27185	-	y	215191	y	0		0		0		0		0		0			AACCCGGAGTT
27196	-	y	215191	y	0		0		TAAAAG	30	0		0		0			AGCGTGCCCAA
27281	-	y	215191	y	0		0		0		0		0		0			CGTACACGCCT
27294	-	y	215191	y	0		0		0		0		0		0			GGGTCACTCGT
27309	-	y	215191	y	0		0		0		0		0		0			CCCACAGAAAG
27329	-	y	215191	x	0		0		0		0		0		0			TTGCCACGTTT
27376	-	y	215191	x	0		0		0		0		0		0		y	CCTCCAGATGG
27396	-	y	215191	y	0		0		0		0		0		0			AGACTGTTGCG
27438	-	y	215191	y	0		0		ATATAA	28	0		0		0		y	CTGACAGAACA
27470	-	y	215191	x	0		0		CTATAA	32	0		0		0		y	CAGGTAAGCAT
27481	+	x	0	x	0		0		0		0		0		0		y	ATTCTGGTCTC
27571	-	y	940.618	x	GGCGGG	58	0		0		0		0		0			CTTTTGTCTGC
27585	+	y	0	x	0		0		0		0		0		0			TTGTTGGGGCG
27676	-	y	8046.13	y	0		0		0		0		0		0			GCGACGCCGGC
27687	-	y	8046.13	y	0		0		0		0		0		0			AAGGCGCCACA
27720	-	y	8046.13	y	0		0		0		0		0		0			AACCTGGCTTA
27885	+	y	0	y	0		0		0		0		0		0			CGCTTGCGCGG
28201	-	y	0	x	0		0		0		GGACGTG	29	0		0			CACGCGATTTT
28235	-	y	806.869	x	0		0		0		0		0		0			CGACCATTGGA
28279	+	y	9277.87	y	0		0		0		0		0		0			ATATTCCTTAT
28304	+	y	9277.87	y	0		0		0		0		0		0			GAAGTATTCGC
28342	-	x	0	x	0		0		0		0		0		ATGTTGG	25		CAGTTATTCAC
28444	+	y	0	x	GGGCGG	98	0		0		0		0		0		y	TATGTAATTTG
28522	+	y	1243.85	x	0		0		0		0		0		0			TTAATGACATA
28617	+	y	5.43395e+06	y	GGGGCG	88	0		ATAAAA	31	0		0		0		y	TTAGCACTGGG
28704	+	y	5.43395e+06	x	0		0		0		0		0		0			TCATTGGTGCC
28719	+	y	5.43395e+06	y	0		0		0		0		0		0			ATTGTGGGTTG
28833	+	y	5.43395e+06	y	0		0		0		0		0		0		y	GGTCTGGAGCT
28914	+	y	82.3045	y	0		0		0		0		0		0			CTTGCGGGTTA
28957	-	x	0	y	0		0		0		0		0		0			TAAAAGGGGGC
28996	+	y	82.3045	y	0		0		0		0		0		0			AATGTGGAATA
29037	+	y	82.3045	y	0		0		ATATAA	39	0		0		0			GTATCAGAACA
29077	+	y	82.3045	y	0		0		0		0		0		0			GTTTCGGTTCT
29100	+	y	82.3045	y	0		0		0		0		0		0			TTCTTAGATAG
29128	+	y	82.3045	y	0		0		0		0		0		ATAGTGT	27		AAAGCGGATTG
29144	+	y	169.103	y	0		0		0		0		0		0			AAATCGGGCCA
29163	+	y	169.103	y	0		0		0		0		0		0			TAAATGTGACA
29199	+	y	169.103	y	0		0		0		0		0		0			GTTGTGAAGCA
29232	+	y	169.103	y	0		0		0		0		0		0			TATCAGGCTAG
29247	+	y	169.103	x	0		0		0		0		0		0			GTAATGGTGTG
29304	+	y	86.798	y	0		0		0		AGTCGTG	27	0		0			AAAGTGAGGTG
29347	+	y	86.798	y	0		0		0		0		0		0			ACATTGGACTA
29372	+	y	86.798	y	0		0		0		0		0		0			AGCTGGGAGCG
29385	-	x	0	x	0		0		0		0		0		0			AACATTGAAAG
29483	-	x	0	x	0		0		0		0		0		0			CACAACGCTTT
29510	+	y	86.798	y	0		0		0		0		0		0			GTTTTGGCTGG
29583	+	y	456.757	x	0		0		0		0		0		0			ATATTGGAAAA
29672	-	x	0	x	0		0		0		0		0		0			ACCTTTATTTA
29786	+	y	684.041	x	0		0		0		0		0		GTGTGGG	26		ACAATGGGGCG
29863	+	y	11636.5	x	GGGGCG	78	0		0		0		0		0			CAGGTGCACTT
29928	+	y	11636.5	y	0		0		ATATAA	32	0		0		0		y	GTGCTGTGCGC
30174	+	y	798.251	y	0		0		0		0		0		0			GGGTTGAGCAT
30185	+	y	798.251	y	0		0		GTATAA	31	0		0		0			GCTGCAGGTTA
30234	+	y	0	x	GCGGCG	44	0		0		0		0		0			ATACTGACCTT
30710	-	x	0	x	GCGGCG	54	0		0		0		0		0			TTGAAGCCAGC
30873	-	y	774.669	x	GCGGCG	44	0		0		0		0		0			CCGCCAGTCTC
30974	-	y	0	x	0		0		0		0		0		0			ACGGAGGAACC
31214	-	y	325.612	x	0		0		0		0		0		0			GCGGCGCAGAG
31233	-	y	325.612	x	0		0		0		0		0		0			AGGACGGGGAA
31379	-	y	0	x	0		0		0		0		0		0			GGCCAGGCCTA
31535	-	y	46827.9	y	0		0		TAAAGG	26	0		0		0		y	TCGGCATCCAA
31688	-	y	0	x	GGGGCG	136	0		0		0		0		0			TTTCCACACCA
32042	-	x	0	x	0		0		0		0		0		0			TCTGCACCGGA
32095	+	x	277.624	y	0		0		0		0		0		0			CTTCTGTCTCT
32273	-	x	0	x	0		0		0		0		0		0			TCAGCGGCTCG
32302	-	y	0	x	0		0		0		0		0		0			GCGCCACATGA
35121	+	x	369.076	y	CGGCGG	20	0		0		0		0		0			CAGGTGGGCCC
38085	+	x	56.4908	x	0		0		0		0		0		0			AAGTTGGCCAG
40556	-	y	0	x	0		0		ATATAA	34	0		0		0			TCTATGCCCGA
42319	+	x	0	x	0		0		0		0		0		0			GACCCACTTTT
42379	+	x	1512.81	y	0		0		GTATAA	33	0		0		0		y	GGAGTAGTCTG
46724	+	y	3005.4	x	GCGCCG	47	0		0		0		0		0			GTATTAGCTAA
47616	+	y	2751.33	y	0		0		CTATAT	34	0		0		0		y	CGTGTATGCCT
47729	+	x	0	x	GCGGGG	52	0		0		0		0		0			CGGATGACGGC
48401	+	y	0	x	0		0		0		0		0		0			AGCGTGACTAT
48749	+	x	1488.96	y	0		0		CTATAT	36	0		0		0		y	GAGACAAGGTG
50241	-	y	0	x	0		0		0		0		0		0			ATTCTGGGTTT
50442	+	x	0	x	0		0		ATAAAA	30	0		0		0		y	CGTATGGGTGA
51196	+	y	815.226	x	GGCGGG	116	0		0		0		0		0			CGACTGCATTG
51570	+	y	277.624	x	0		0		0		0		0		0			TCTCTATCTAT
51812	+	x	0	x	0		0		0		0		CCGCGCC	41	0			GAACCGTGCGT
52552	+	y	2035.02	y	0		0		TAAAGG	28	0		0		0		y	AAGGAGGATCT
53564	+	y	202.38	x	0		0		0		0		0		0			GCCCTGGGCTT
54382	+	y	1453.96	y	GGCGGG	100	0		ATAAAA	30	0		CCACGCC	38	0		y	GTTTTGGGACA
55383	+	y	1391.29	y	0		0		GTATAT	33	0		0		0		y	AAGGTGTCCAA
56454	+	x	0	x	0		0		0		0		0		0			AGGCTGGTCCT
56950	-	x	86.798	x	0		0		ATATAA	32	0		0		0		y	CAGCTGGTGCT
57009	+	y	2722.66	y	0		0		ATATAA	31	0		0		0		y	TCGTTAGCGAA
57764	+	y	0	x	0		0		0		0		0		0			CGAACGTCAAA
57856	+	y	86.798	x	0		0		ATAAAA	36	0		0		0			AAAATGGAGTG
58074	+	y	0	y	0		0		0		0		0		0			TATTAGGGAGT
58099	+	y	1472.39	y	0		0		0		0		0		GTATTTT	20		TCGACCACGGA
58187	+	y	29984.2	y	0		0		0		0		0		0		y	TCTTCGTGAAC
59681	-	y	0	x	GCGGCG	19	0		0		0		0		0			ATATCGGGCCA
59918	-	y	169.103	x	0		0		0		0		0		0			TATGTACATTT
60049	-	y	2446.91	y	GGGGCG	39	0		TAAAAG	27	0		0		0		y	GTGGCATCAGA
60103	+	x	6258.3	x	GGCGGG	74	0		TAAATA	29	0		0		0		y	CCAGAGGTAGT
60196	-	x	169.103	x	0		0		0		0		0		0			AATGCGGCAGT
60244	+	x	0	x	0		CAATGG	123	0		0		0		0			ACGACGGGGAG
61069	+	y	56.4908	x	0		0		0		0		0		0			TTGACGGGATA
61420	+	x	0	x	0		0		0		0		0		0			AATGGGCCGCA
63110	-	y	1878.83	x	0		0		GTATAT	31	0		0		0			ACTGTCTAGTT
63192	+	x	313.468	x	0		0		ATATAA	31	0		0		0		y	AAGCTGGAGGA
64794	-	x	56.4908	x	GGGGCG	46	0		0		0		0		0			ACTACGCTCCT
67259	-	x	0	x	0		0		0		0		0		0			ACCGCGGGGTC
67328	-	y	0	x	0		0		0		0		0		0			ACAAAGGGTCA
67394	-	y	0	x	0		0		0		0		0		0			TCCTCGGGGAG
67511	-	y	0	x	0		0		0		0		0		0			GACGTGGGCCA
67667	-	y	0	x	GCGCCG	34	0		0		0		GCGCGCC	36	0			ACATCGGACTC
67792	-	y	0	x	0		0		0		0		0		0			CATACGGACTT
67807	-	y	0	x	GGCGGC	13	0		0		0		0		0			ACACTGGGACC
67904	-	y	0	x	GCGGGC	50	0		0		0		0		0			TCCATGGGATG
67990	-	y	362.496	x	0		0		0		0		0		0			TGGCCAGACGG
68048	-	y	725.237	x	0		0		0		0		0		0			CCAGAGGGGTA
68113	-	y	0	x	GCGGCG	17	0		0		0		0		0			AATATGACGAG
68342	-	y	0	x	0		0		0		0		0		0			AGAATGCTTCC
68412	-	y	0	x	0		0		0		0		0		0		y	CTAGCGGTCAA
68472	-	y	341.175	y	0		0		0		0		0		0			GGACTGGGGCC
68490	-	y	0	x	0		0		0		0		0		0			CCACCGGCGTG
68600	-	y	13471.9	y	GGGGCG	60	0		0		0		0		0			CTTACGGCCCA
68621	-	y	13471.9	y	GGGGCG	39	0		0		0		0		0			AACGCACAGAA
68644	-	y	13471.9	y	0		0		0		0		0		GTGGGGG	19		CCATTGACAGA
68668	-	y	13471.9	y	0		0		0		0		0		0			TTTTTCTCCTG
68679	-	y	13471.9	y	0		0		0		0		0		0		y	AGAACATTGCG
68710	-	y	13471.9	x	0		0		0		0		0		0			GTTTCATCATC
68768	-	y	0	x	0		0		0		0		0		0			ACGGTGGAGAA
68801	-	y	0	x	0		0		0		0		0		0			CGCCAGGGTGT
68952	-	y	2027.32	x	0		0		0		0		0		0			CCCGTACCACA
69189	-	y	0	x	0		0		0		0		0		ATGGTTG	23		CTTTAGGGGCA
69246	-	y	4697.73	x	0		0		TAAAAG	27	0		0		0			CACGCAGGTCA
69601	-	y	791.19	y	0		0		0		0		0		0			GGTCCACTCTA
69779	-	y	7214.66	y	0		0		CTATAT	35	0		0		0		y	TCCCTGGGGAG
70817	-	x	0	x	0		0		0		0		0		GTGGGTG	25		ACCGTGGTAGA
71129	-	x	0	y	0		0		0		0		0		0			ATTGTGGCATT
71242	-	y	0	y	GGCGGG	65	0		0		0		0		0			GGGTCCTATGG
71375	+	y	0	y	0		0		0		0		0		0		y	GGGGTAGTCTG
71805	-	x	0	x	0		0		0		0		0		0			CCAGCGTGGTA
71847	+	x	0	x	0		0		0		0		0		0			GTTGTGCGTTG
72192	+	x	0	x	0		0		0		0		0		0			TGCAAGGTATA
72404	+	y	0	x	0		0		0		0		0		0			TCGGCGGTCCT
72451	-	y	0	x	0		0		TATAAG	26	0		0		0			GAGTTGGGCCT
73168	+	x	0	x	0		GCCAAT	89	0		0		0		0			AGCCAGGACTG
73401	+	y	0	y	0		0		0		0		0		0			AAACCGGCCAC
73579	+	x	0	x	0		0		0		0		0		ATGTTTT	23		ACACCGGAGAT
73671	+	y	0	x	0		0		0		0		0		ATAGTGG	27		CCACCGCAATG
73772	-	x	0	x	GCGCCG	29	0		0		0		0		0			GCAGAGGGACT
73812	+	y	1126.5	y	0		0		0		0		0		0			CAACCAGAAGC
74182	+	y	0	x	0		0		0		0		0		0			ATGTCGGGTCG
74266	-	y	2031.8	y	0		0		0		0		0		0			TGACCGCAGAG
74287	-	y	2031.8	x	0		0		GTATAT	27	0		0		0		y	GCCGAAGGAAG
74345	-	y	541.382	x	GCGGGC	33	0		0		0		0		0		y	GTTGCAGTTGC
74364	+	y	541.382	y	CGGCGG	62	0		0		0		0		0			GCGACCTCGGC
74443	-	y	8368.87	y	0		0		0		0		0		0			ACTTCAGTCTC
74470	-	y	8368.87	y	0		0		0		0		0		0			AACGCAGGCAC
74629	+	y	102115	y	0		0		TAAAGG	29	0		0		0			TTGTCGACTAT
74661	+	y	102115	y	0		0		CTATAA	31	0		0		0		y	ACCCTGCCAAA
74720	+	y	102115	y	0		0		0		0		0		0			ATTCTGAGAAA
74762	+	y	1911.84	y	0		0		0		0		0		0			TCAACGGGCAA
74779	+	y	1911.84	y	0		0		0		0		0		0			TTTACGGACAA
74804	+	y	1911.84	y	0		0		0		0		0		0			AAAACGAAGTC
74896	+	y	2246.01	x	0		0		0		0		0		0			ACAGCGCCTTC
74982	+	y	2240.75	x	0		0		0		0		0		0			TTCCTGGACGC
75060	+	y	2240.75	y	0		0		0		0		0		0			ACTACATAGAA
75074	+	y	0	y	0		0		0		0		0		0			TTGAAGAGGAA
75105	+	y	1041.81	x	0		0		0		0		0		0			ACAGAGCGCAG
75144	+	x	112.982	x	0		0		0		0		0		0			GGTAGGGAACA
75238	+	y	0	x	0		0		CTATAA	35	0		0		0			CGCCCAGCACA
75307	+	y	6901.62	y	0		0		TAAAGG	26	0		0		0			CAGTCACATTC
75360	+	y	15603.3	y	0		0		0		0		0		0			AGCATACACAA
75388	+	y	15603.3	y	0		0		0		0		0		0			TAGACGGGAAA
75451	+	y	15603.3	y	0		0		0		0		0		0			TTGCTGTCTTT
75545	+	y	15603.3	y	GCGGCG	49	CAATGG	113	0		0		0		0			GCGACATGCTG
75559	+	y	15603.3	x	GCGGCG	63	CAATGG	127	0		0		0		0			CGAATGTGCCA
75718	+	y	26442.8	y	0		0		TAAAGG	33	0		0		0		y	CCTCTGGGATT
76048	+	y	0	x	0		0		0		0		0		0			GAATCGGGGTC
76111	+	y	0	x	0		0		0		0		0		0			GTCCAGGCCAC
76263	+	y	238.75	x	0		0		0		0		0		0			CATCTGGGGAA
76426	+	y	0	x	0		0		0		0		0		0			ACTATGGGCTG
76446	+	x	0	x	0		0		0		0		0		0			TGCTGGGACTT
76458	-	x	0	x	0		0		0		0		0		0			AAGTATAAGGA
76738	-	y	0	x	0		0		0		0		0		0			CTGAAGGGACT
77062	-	y	0	y	0		0		ATAAAG	36	0		0		0		y	GATTTGGGCTT
77166	-	y	0	y	0		0		GTATAT	30	0		0		0			TGGACGAGGTG
77211	-	y	0	y	0		0		0		0		0		0			TGGCCACATTT
77230	-	y	0	y	0		0		0		0		0		0			AACGCGTTACT
77315	+	y	0	y	0		0		0		0		0		0			ATCCTGGGGTA
77423	-	y	0	x	CGGCGG	73	0		0		0		0		0			CTGCTGGGTTA
77480	+	y	0	y	0		0		ATAAAG	30	0		0		0			CTGTCATTATG
77512	-	y	7805.67	x	0		0		GTATAT	31	0		0		0		y	TGGATAGACGG
77567	+	y	1205.56	x	0		0		TATATA	31	0		0		0		y	ACTCTGCCCCT
77636	+	y	0	x	0		0		0		0		0		0			ATGAAGCCAGA
78424	+	x	0	x	0		0		0		0		0		0			CTGGGGTCGTC
78813	+	x	668.59	x	0		0		0		0		0		0			CAGTCGCCAGT
78932	-	y	0	x	GGCGGG	63	0		0		0		0		0			GTCGTGTGGAA
78953	-	y	624	x	GGCGGG	42	0		0		0		0		0			AAACTGCAGTC
79201	-	y	0	x	GCGGCG	71	0		GTATAA	29	0		0		0		y	ACCACGCTTAC
79524	-	y	5155.95	y	0		0		0		0		0		0			CGGCCGCCAAG
79752	-	y	828.986	x	0		0		0		0		0		0			TGAGCGCCAAA
79770	-	y	0	x	0		0		0		0		0		0			AGGACGAACTG
80045	-	y	188.62	x	0		0		ATAAAA	40	0		0		0			GGTTAGACAGC
81692	-	x	935.977	x	0		0		0		0		0		0			TAAGTGTTACC
81764	-	x	1110.6	x	GCGGGC	62	0		TATATA	31	0		0		ATAGTGG	28	y	CCACTGGTACC
81820	+	y	6996.57	x	0		0		CTATAT	32	0		0		0		y	AAAATAGCCCG
81900	+	y	64966.2	y	0		0		ATATAA	33	0		0		0			GCAATGATAGA
81965	+	y	0	x	0		0		0		0		0		0			TTCCCATTTCT
82050	+	y	202.38	x	CGGCGG	55	0		0		0		0		0			TCTGTGTCCTC
82194	+	y	0	x	0		0		0		0		0		0			CCCCTGGGCCG
82293	+	y	0	x	0		0		0		0		0		0			GTAAACAGGTA
82318	+	y	0	x	0		0		0		0		0		0			AGTTTGGAACC
82455	+	y	0	x	GGGGCG	50	0		0		0		0		0			CCGCAGGTCAA
82491	+	y	143.289	x	GGGGCG	86	0		0		0		0		0			AGACAGGGTGT
82672	+	y	0	y	0		0		0		0		0		0			CTCTCATAAGA
82868	+	y	0	x	0		0		0		0		0		0			GACGTGGGCCC
82929	+	y	0	x	0		0		0		0		0		0			ATTTTGGACAC
83052	+	y	0	x	0		0		0		0		0		0			GCGATGGGAAA
83108	+	y	0	x	0		0		0		0		0		0			CTTCAGGGGAG
83179	+	y	0	x	0		0		0		0		0		0			CGCGCGGACAG
83232	+	y	0	x	0		0		0		0		0		0			GTGATGGGGCT
83273	+	x	0	x	0		0		0		0		0		0			CTTGTGCAGAA
83303	+	x	0	x	0		0		0		0		0		0			AACCCGGGCCG
83316	+	x	0	x	0		0		0		0		0		0			ATGGGGTCGGC
83815	-	y	0	x	0		0		0		0		0		0			TGGCTGGGGAA
83875	-	y	1372.33	y	0		0		0		0		0		0			GGGTTGGCAAA
84039	-	y	0	x	0		0		0		0		0		0			CAAAAGGCATT
84094	-	y	0	x	0		0		0		0		0		0			AACCTGGCCTG
84127	-	y	0	x	0		0		0		0		0		0			TCTCCGGGCCA
84193	-	y	0	x	0		0		0		0		0		0			CAGTCGGGCTG
84263	-	y	572.864	x	0		0		0		0		0		0			TGACTGGGGTC
84343	-	y	400.266	x	0		0		0		0		0		0			TCCCCGGGGCA
84376	-	y	0	x	0		0		0		0		0		0			AATATGGCACG
84495	-	y	1966.11	y	GGGGCG	55	0		0		0		0		0			AGATTGGCAAA
84551	-	y	0	x	0		0		0		0		0		0			CACCAGGGGGC
84590	-	y	1664.79	x	0		0		0		0		0		GTGTTGT	21		CGAAAGGGGTA
84698	-	y	327.548	x	0		0		0		0		0		0			AGAGTGGGAAG
84835	-	y	0	x	0		0		0		0		0		0			CGGCAGGCTGT
84876	-	y	0	x	CGGGGC	55	0		0		0		0		0			CCTCCGGGACC
84930	-	y	0	x	GGGGCG	66	CAATGG	98	0		0		0		0			GCTCCGGGGCT
85101	-	y	117211	y	0		0		TATATA	31	0		0		0		y	TATCTGATGGC
85159	-	y	3532.42	y	GGGCGG	119	0		0		0		0		0			GGCCCACTAAT
85211	-	y	1206.14	x	0		0		0		0		0		0			CGGTTAATTTG
85350	-	y	446.726	x	GGCGGG	105	0		0		0		0		0			ATGATGTTTCT
85431	-	x	0	x	GGGCGG	125	0		GCTATA	30	0		0		0			TTTTTGTACCA
85444	-	x	906.93	x	GGGCGG	112	0		0		0		0		0			ACCCTGCAGTG
85490	-	y	640.916	y	GGCGGG	65	0		0		0		0		GTGGTTT	27		AAAGTGCTTTA
85503	-	y	640.916	x	GGCGGG	52	0		0		0		0		0			GGGACAGTCTA
85739	+	x	0	y	0		GACCAA	93	ATATAA	29	0		0		0			AAATCATGAAT
85995	-	x	0	x	0		0		0		0		0		0			CGTGCGGGACG
86320	-	y	466.452	x	GCGGGC	44	0		0		0		0		0			ACGTTGGGGCA
86421	-	y	274.628	x	GGGCGG	90	0		0		0		0		0			CTTTTGTTGTG
86545	-	y	12285.7	x	0		0		0		0		0		0			GCCACGGATAG
86595	-	y	12285.7	y	0		0		0		0		0		0			GTAACATTTTG
86631	-	y	0	x	0		0		0		0		0		0			AAGGAGAGGAT
86657	-	y	431.262	x	GGCGGG	132	0		0		0		0		0			TCTCCCTCTTA
86756	-	x	0	x	GGCGGG	33	0		0		0		0		GTGTGTG	26		CGAAAGGCCCA
88509	-	x	0	x	0		0		0		0		0		0			GTCGTGGGACA
88758	-	x	299.428	x	0		0		CTATAA	31	0		0		0		y	TCAAAGACGAA
88859	-	y	321.852	x	0		0		GTATAA	31	0		0		0		y	GAGCTACTTTT
89073	-	y	4941.57	y	GGGGCG	52	0		0		0		0		0			ATATTGGGTGG
89132	-	y	106.315	x	0		0		0		0		0		0			AGGACAGCTTA
89163	-	x	0	x	0		0		0		0		0		0			TCACTGTTATA
91227	-	y	1839.47	y	0		0		0		0		0		GTGGGGT	25	y	AGACCATTCTG
91533	-	y	0	x	0		0		ATAAAG	36	0		0		0			CGGTTGGGATT
91680	-	x	0	x	0		0		CTATAA	32	0		0		0			AGGCTCTATCC
93874	-	x	345.065	x	0		0		0		0		0		0			CTTCTGGGGGG
93924	-	x	0	x	0		0		0		0		0		0			GAGTCGGAATG
94040	-	x	2261.79	y	GGGGCG	47	0		0		0		0		0			GGCACAGAGTC
94425	-	y	0	x	0		0		0		0		0		0			GCAATGGGGGT
94499	-	y	0	x	0		0		0		0		0		0			TACTTGGATCA
94521	-	y	0	x	GGCGGC	12	0		0		0		0		0			GTGTTGCTCAC
94580	-	y	826.386	x	0		0		GTATAT	40	0		0		ATGTTGG	23		GCGTGGGCGTA
94598	-	y	826.386	x	0		0		0		0		0		0			ATGTTGGGTTA
94631	-	y	0	x	0		0		0		0		0		0			TGATTGGCCTG
94655	-	y	490.254	y	0		0		0		0		0		0			CGATCGGCCTG
94706	-	y	1384.36	x	0		0		0		0		0		0			AGGTTGTCGTG
94717	-	y	1384.36	x	0		0		0		0		0		0			CTGTAGGCGCG
94729	-	y	1384.36	x	0		0		0		0		0		0			GGCCTGGGCCT
94789	-	y	1144.55	x	0		0		0		0		0		0			GCAAAGGAGGA
94850	-	y	1617.35	x	0		GCCAAT	124	0		0		0		0			TGGTCGGGGGA
94908	-	y	0	x	GCGCCG	71	0		0		0		0		ATGGTGT	20		CTGTTGTTTAA
94926	-	y	0	x	GCGCCG	53	0		0		0		0		0			TTTATGGTGTA
94947	-	y	346.376	x	GCGCCG	32	0		0		0		0		0			GAGCTGGGCTT
95007	-	y	0	x	0		0		0		0		0		0			TATCCGCTAGC
95049	-	y	302.335	x	0		0		0		0		0		0			ATACCGGGTCT
95081	-	y	0	x	0		0		0		0		0		GTAGTTT	21		TTTCTGGGTTT
95136	-	y	1288.87	x	GCGGCG	29	0		0		0		0		0			AGGCTGGAATG
95163	-	y	1288.87	x	0		0		0		0		0		0			CCTGCGGCGCA
95243	-	y	0	x	GCGGCG	60	0		0		0		0		0			TCTTTACCACA
95312	-	y	3725.96	x	0		0		0		0		0		0			TGAGCGGGACG
95324	-	y	3725.96	x	0		0		0		0		0		0			TCTTCAGTTAT
95339	-	y	3725.96	x	0		0		0		0		0		0			AGCGCGCTCTG
95356	-	y	3725.96	x	0		0		0		0		0		0		y	GTGCCGCCTGG
95406	-	y	0	x	GCGGCG	72	0		0		0		0		0			ATCGTGGGAAG
95425	-	y	0	x	GCGGCG	53	0		0		0		0		0			GACTCGAGCCA
95488	+	x	0	x	0		0		0		0		0		0			GGGCAGCTGGT
95575	-	y	0	x	0		GCCAAT	127	0		0		0		0			GAATTGGAGTC
95640	-	y	40980.7	y	0		0		0		0		0		0			CTGCCGAGGGA
95699	-	y	5589.08	y	0		0		0		0		0		0			CTGCCAATCAG
95747	-	y	5589.08	x	0		0		0		0		0		0			GATTTGGCACT
95822	-	y	5589.08	x	0		0		0		0		0		0			GAGCCGGGTTA
95857	-	y	5589.08	x	0		GACCAA	140	0		0		0		0			TCGGTGGATGT
95953	-	y	371.982	x	0		0		0		0		0		0			ATCGTGACATT
96000	-	y	0	x	0		GACCAA	123	0		0		0		0			CAAAAGAGGAC
96088	-	y	0	x	0		0		0		0		0		0			CGGATGGAAGC
96115	-	y	0	x	0		0		0		0		0		0			CAAAAGGGTAT
96155	-	y	0	x	0		0		0		0		0		0			GGACAACCTCA
96202	-	y	1331.96	y	0		0		0		0		0		0			GATACGGGGGC
96309	-	y	5833.13	x	0		0		0		0		0		0			GCTTCAGGAAT
96330	-	y	5833.13	x	0		0		0		0		0		0			GCAGTGGAGAC
96403	-	y	5833.13	y	0		0		0		0		0		0			AGCGTGGGGAC
96444	-	y	5833.13	x	0		0		0		0		0		0			TGCACGGATCG
96462	-	y	5833.13	x	0		0		0		0		0		0			AAACCGGAGTA
96537	-	y	5833.13	x	0		0		0		0		0		0			ACTATGGGGTC
96613	-	y	134089	y	0		0		TAAAAG	38	0		0		0		y	AGAACACCCAG
97665	-	y	1510.73	x	GGGGCG	47	0		0		0		0		0			TGCGCGGCAGA
100148	-	x	834.794	y	0		0		GTATAT	32	0		0		0		y	GGTTTGTACGC
111903	-	y	0	x	GCGGGG	71	0		0		0		0		0			TCACTGGGGGT
112338	-	y	4010.77	y	0		0		0		0		0		0			GCTTCAGCTCA
112999	-	x	0	x	0		0		0		0		0		0			GTAACGGGCTC
113955	-	y	0	x	0		0		0		0		0		0			CGTCTGTCGTG
114115	-	y	0	x	GGGCGG	90	0		TGTATA	25	0		0		0			CTCCTGGAGGA
114500	-	y	10469.5	y	0		0		0		0		0		0			GGCACAGCCTG
114647	+	x	757.281	y	0		0		0		0		0		ATGTTGG	25		GGGGAACACAC
114674	-	x	256.978	x	0		0		0		0		0		0			CCTATGTGCGC
114731	+	y	245.11	y	0		0		0		0		0		ATATTTG	28		GGTTTGCAGAG
115443	-	y	0	y	GGGGCG	34	0		0		0		0		0			GGGCTAGTTCC
115538	+	y	0	y	GCGGCG	78	0		0		0		0		0			TCCTTGACGAG
115716	+	y	0	y	0		0		0		0		0		0			CCTCTGCGAGT
116030	+	y	10998.5	y	0		0		GTATAA	32	0		0		0		y	CCGCCGGACAG
116490	+	y	0	x	GGGGCG	126	0		0		0		0		0			GAGATGGAGAC
116892	-	y	197.886	y	0		0		0		0		0		0			ATGCCGTTGTT
117510	-	y	0	x	0		0		0		0		0		GTGGGGG	23		GTTGACACAAT
117647	-	y	0	x	0		0		0		0		0		0			ACAATGCTGAA
117986	-	y	0	x	0		0		0		0		0		0			TCCCCGGGAAC
118124	-	y	0	x	0		0		0		0		0		0			TCCCCGGGAAC
119204	-	y	23372.8	y	0		0		GCTATA	32	0		0		0		y	CCCTCGCGCAT
119504	-	x	188.62	x	0		0		CTATAT	32	0		0		0			GGGTTGGGATT
120641	+	y	0	y	0		0		0		0		0		0		y	TAGCTACCCAC
120682	+	y	56.4908	y	0		0		0		0		0		0			CACCCACAATT
120752	+	x	972.761	y	0		0		0		0		0		0			CGAACGTTCAG
122744	-	y	0	y	0		0		0		0		0		0			TGTATGGAAAA
122846	-	y	0	y	GCGGGC	56	0		0		0		0		0			GACGGGGAGCT
123224	-	y	0	x	0		0		0		0		0		0			ATTTTGTTTAG
123327	-	y	0	x	0		0		0		0		0		0			ATATTGGGATG
123504	-	y	223.7	y	0		0		0		0		0		0			CACCTGGACTT
123518	-	y	0	y	0		0		0		0		0		0			TGGGGGGCTCC
123645	-	y	249.604	x	0		0		0		0		0		0			GCCGCGGCAGA
123702	-	y	0	x	0		0		0		0		0		0			TTAGTGGCCAG
123730	-	y	568.855	x	0		0		ATAAAG	28	0		0		0			CTTTCAAAAGA
124079	-	y	4103.42	y	0		0		0		0		0		0			TCGATGGGAGA
124200	-	y	11580	y	0		0		0		0		0		0			GCTCCGCACTT
124225	-	y	11580	y	0		0		ATAAAA	30	0		0		0		y	TTCCTCCCTAG
128174	+	y	12521.1	y	GGCGGG	52	0		TATAAG	32	0		0		0		y	CTCTTGGGGAC
128214	-	y	2002.9	y	GCGGCG	31	0		0		0		0		0		y	TGTGTATCATT
128369	+	x	334.114	x	GGGCGG	116	0		0		0		0		0		y	TTGCTGGCACC
128593	-	x	0	x	0		0		0		0		0		0			TGCCAGGTAAC
130465	+	y	0	x	0		0		0		0		0		0			CTGTGGTGCTG
130562	+	y	0	x	0		0		0		0		0		0			TACGCGGGGGT
131218	-	x	0	x	GGGCGG	124	GACCAA	108	0		0		0		0			AGCTGGGCCCA
y= present
x= absent
DPE =downstream element
BREu=upstream B recognition element
BREd=downstreamB recognition element

## Sheet: Supplemental Table 1B - TES
B: TES: In this table, we list all positions that satisfied our criteria for TES annotation. The TESs presented here originate from the cDNA and dRNA samples, and any alignment with other coordinates is highlighted. Additionally, other identified polyA signals are included in this table.
Position	strand	dRNA	Poly(A) signal distance	poly(A) signal	Previously annotated	TES_seq
548	+	x	27	ACTAAA		GGACGAAATGAAACCGTGTCACAAACTAAATACTATAATTTTACGCTGATGGACCAAACGGAGGGGTGTTATGCTTGTTCTGACGGGCTGTCGTCTCGCCT
2958	+	y	38	ACTAAA	y	TGGTATGTATTGTACTAAAGATACCGACCAATACAAGACAACTAATATTAACCATAGTGTGCGTTTCTTTGTATAAAATACGCGTGTGAGAAAGCGACAGA
4914	-	y	25	AATAAA		TGTAATTGTTTTTGATCATGCAGTTAATAAACTTTAGGAGCTCTGCCTCTACCGTGCTGTCTATCCCCTTGAACACTTTGACGAAGCTGGGGATGTCCACA
5348	-	x		0		GGAGTTGGAAAAGATGATCCTGTTTTTTATTTTTATGGTTTTTGGAACCATGAGCATTGCTCTGGCTATCCTGACCTGCATCCGAGCGGGTGCAAACATCC
5725	+	x	19	ACTAAA		CCAGACACCCTGACCTCATATGCGAAAATAAAACTAAACAGTTCCATTCTCCGGGCTTGCGGACAGACACAGTTTTATGCAACTACTCTCTCTTGCCTTTC
7009	+	y	21	AATAAA	y	AAATTGGGCCTTGGAGTTAAAGCTGTCACTAATAAACGACGTTGAAATTTTCTTTAAACGTCTTAGTAGCGTTTTTTATTGTATAGGATCGGGCAGTGCTC
8226	-	y	19	AATAAA		CTGAGCCAGCGTCACATTTGGAGGACTGGGAAATAAAGTATGTCGCTTTGACAGCGGGCCCGTGATAAGTTTGTAGAACTCCAGTGTCAGGATCTCTACGT
8955	-	x	20	AGTAAA		ATATGAGGCACTATGTTTTTTTTGTACACCAGTAAAATTCCTTCTTGGTGGTACTTGTCTTTGGTGTCTGGGCACGTCTGCTCCAGGTTGAACCGAAAAAG
16873	-	x		0		CAGGAAGTTCAATGGTTTTTGTGGTTAAGCGAGTCAGTCTGCGTAAACCTCGGGCCTTGGGTGCGATGATGAAGAGGGCGTTTCCAATGTGTGTGTCCGGC
17056	+	y	21	AATAAA	y	CCACCCACACATTTGTCTTTATTGCTTTCAAATAAAACGGTGTTCTCTCAACCTCCTCCGGGCTCACTAGTATTGTGTTCCCATACGCGCCTGTCGCCCCA
17162	-	y	46	AATATA	y	CACTAATATACTTTGCGTGTCTAGACAATAAAGATTAACTGTCTACAGTCACTATGTCTTTGTGTGTGTTATGTATTAGGGTGGAGAGGGGATGAAGTGTT
17267	+	x		0		AAGAAATTTTATGTCACGTCGCTCTTTACTTATCGTGGACGTCAGGAGTCACGTCTGGGATAGAGTCCAAAACACGCACCGCTTGACCTGCAAACTTTTCC
17282	+	x		0		ACGTCGCTCTTTACTTATCGTGGACGTCAGGAGTCACGTCTGGGATAGAGTCCAAAACACGCACCGCTTGACCTGCAAACTTTTCCATTGCACTCAGAACA
17359	+	x	29	CATAAA		AACTTTTCCATTGCACTCAGAACATAAAACGAAGCAAAGTGTCTCACCCAATACTTAAGTCCCTGAAGCCTCCCTAATAGACCGCGGTCAAATTTGGGTGG
17429	+	x	46	AATAGA		TCCCTAATAGACCGCGGTCAAATTTGGGTGGACTGTAGTGCGTCTTAGTCAGCTTATTGAGCTCTTCCTGTATGTCCCATCCTAAGGTCTTCGTCAGAAGC
17852	+	y		0		CAGATACCAGCAGTGAACCGACCAGCAAGAGAGACCACAACTTGAACCAGCACATGGCTGCTAACGCGGCATACACTAGCCGGTGGTGCCCGAGCGGGAGT
17878	+	y		0		AAGAGAGACCACAACTTGAACCAGCACATGGCTGCTAACGCGGCATACACTAGCCGGTGGTGCCCGAGCGGGAGTTACGAAGTCTCACTGAAGGGCGGGGT
17958	+	x		0		AGTCTCACTGAAGGGCGGGGTCGCGGGTCGGGGCCGCTCCAAATCAGGCAACGCCGTATCCGAACTCTGAGTCACTTTTATGTAGGTCTCAAACATGTAAA
18108	+	x		0		CACGCGGGCATACGCAGCCAAGCTATCATGCGAGAGAAACACGTCACACGCAAAGTCATGTAAAACCCGGGTTAAAAATAGCCTAACTGGCCAGGGGCCAG
18463	-	y		0		GTAGTTGCGGTTGATACCAAACTCGGGATCGGAAAAAACAGATGTCTCCCGTGGCCTGCATTGCGGGGAGACATGAGGCGTTTTCGACAGCTGACTACCGA
18523	-	y		0		CACTGTGTGGTTGGTGGTGTTTACCTATACCCTCGCGGCATGGATCCTACACTTTACTGTGTAGTTGCGGTTGATACCAAACTCGGGATCGGAAAAAACAG
18574	-	y	19	ATTAAA	y	CGTTCGGCTGTTTCGTCTGCCCTTATGTTTCATTAAAAGTATATAAGAGCACACTGTGTGGTTGGTGGTGTTTACCTATACCCTCGCGGCATGGATCCTAC
19783	-	y	21	AATAAA	y	GAGCCACAAACGCCCCTCTTGGCTGTTACAATAAAGCCGAGCCACAAAGTACATAAGTGTTTGGAGTGGAGTGGTGTGTTTCAGTTGCCGATACCACGCCA
20459	-	y	20	AATAAA		GTTTGACCAATTGTCGTACATTGTGGATTTAATAAAAAATAATCCGCACGATAGAAGAATCATTATGTGTGCGTGGAACCCGGCGGACTTGTCGTTGATGG
21273	-	y	22	AATAAA	y	ACTCTACTGCACAAAATTGTCTTGTAAAAATAAATGTGAATGTCAGACACACACTTTTTGTTCTTGTGATGTTTTCTGGTATCGATCACGCCCGTGTGCAT
21413	+	x		0		TAATTGGGAGATCCCACTCCTTGGCAGGCACGTTTCACGAAACGCTCTTGTCTCGCTGGCCTTAGACTTGTGGACCCAACATGGGTATCGTTAGAGATCCG
21563	+	x		0		TAATTGCTGCATCAGCTTCTTCACCCAGTCTTTCGATTTGTCGGCACACACCTGGCGACCACGCTTTGTCAAAAATATCACACCCGGCTTGCTGCACAGTT
21601	+	y		0		TGTCGGCACACACCTGGCGACCACGCTTTGTCAAAAATATCACACCCGGCTTGCTGCACAGTTGGGAGGTGGGGTACCAGCTGGACAGAAGCACCTGTGGT
21834	+	x		0		CCCCTCGTGTGTCCTCGTGTAAATGCGAAACGGCGATGTTAGGTCAGGCGCGGTAAACAGCTCAACTCGGTTCAAAACACGTACGTGATGTAGTGCTGGTT
21863	+	y		0		ACGGCGATGTTAGGTCAGGCGCGGTAAACAGCTCAACTCGGTTCAAAACACGTACGTGATGTAGTGCTGGTTCTACGACGCCTACCTGTAAACTCCAGGAT
21893	+	y		0		GCTCAACTCGGTTCAAAACACGTACGTGATGTAGTGCTGGTTCTACGACGCCTACCTGTAAACTCCAGGATCCTGGGCTTTTATTACGAAGGCCAACACCC
22627	-	x		0		CGGGTGTTTTGGCAAACCTTATCGATGCGCAATATTTTGGGTTATACATAAGTTACATTTGGCAACGCTGGTCTTTATCGTCGCGTTTGGGGAGGAAAAGC
24760	+	y		0		CCCGGCGCGCCACCCTCCCCCGGAGGGGGATCCCGGCGCGCCACCCTCCCCCGGAGGGGGATCCCGGCGCGCCACCCTCCCCCGGAGGGGGATCCCGGCGC
24828	+	y		0		GCGCCACCCTCCCCCGGAGGGGGATCCCGGCGCGCCACCCTCCCCCGGAGGGGGATCCCGGCGCGCCACCCTCCCCGGCAACAACCTGTTGCCATGTATGG
24853	+	y		0		CCCGGCGCGCCACCCTCCCCCGGAGGGGGATCCCGGCGCGCCACCCTCCCCGGCAACAACCTGTTGCCATGTATGGCGATTTGTATCAGTCACAAGCACAC
24902	+	y		0		CCGGCAACAACCTGTTGCCATGTATGGCGATTTGTATCAGTCACAAGCACACAACCCCTGCTAGTATTAATGGTGTTTAAAACGTTCTACACGTACGGCGG
24913	-	y		0		ACGGATGCGGTCCGCCGTACGTGTAGAACGTTTTAAACACCATTAATACTAGCAGGGGTTGTGTGCTTGTGACTGATACAAATCGCCATACATGGCAACAG
24921	+	y		0		ATGTATGGCGATTTGTATCAGTCACAAGCACACAACCCCTGCTAGTATTAATGGTGTTTAAAACGTTCTACACGTACGGCGGACCGCATCCGTCGCAAGCA
24942	-	y		0		CATTTGGGGGTTATATGCGCGTGCTTGCGACGGATGCGGTCCGCCGTACGTGTAGAACGTTTTAAACACCATTAATACTAGCAGGGGTTGTGTGCTTGTGA
24982	+	y		0		AACGTTCTACACGTACGGCGGACCGCATCCGTCGCAAGCACGCGCATATAACCCCCAAATGCACCATGATGAGAAGCACAGCCACGCGTCAAAAAACTTTA
25011	+	y		0		CGTCGCAAGCACGCGCATATAACCCCCAAATGCACCATGATGAGAAGCACAGCCACGCGTCAAAAAACTTTAAAAACATCGTTATCCAATATCATTAAAAA
25014	-	y		0		TGGTTTTTAATGATATTGGATAACGATGTTTTTAAAGTTTTTTGACGCGTGGCTGTGCTTCTCATCATGGTGCATTTGGGGGTTATATGCGCGTGCTTGCG
25050	-	y		0		TAACACGGTGACGTGCTACCTGTGTAAATTTCGGTGTGGTTTTTAATGATATTGGATAACGATGTTTTTAAAGTTTTTTGACGCGTGGCTGTGCTTCTCAT
25076	+	y	23	ATTAAA	y	AACTTTAAAAACATCGTTATCCAATATCATTAAAAACCACACCGAAATTTACACAGGTAGCACGTCACCGTGTTAGTGTCACCCACTGTACACAAGGCGTG
25087	+	y	34	ATTAAA		CATCGTTATCCAATATCATTAAAAACCACACCGAAATTTACACAGGTAGCACGTCACCGTGTTAGTGTCACCCACTGTACACAAGGCGTGTCGTATATGTA
25122	+	y		0		ATTTACACAGGTAGCACGTCACCGTGTTAGTGTCACCCACTGTACACAAGGCGTGTCGTATATGTAGTATAGGTATTTGATGAGGCGGAAGCATATCCCGC
25133	+	y		0		TAGCACGTCACCGTGTTAGTGTCACCCACTGTACACAAGGCGTGTCGTATATGTAGTATAGGTATTTGATGAGGCGGAAGCATATCCCGCTTCCAGCGAAC
25139	-	y		0		ATTTCCGTTCGCTGGAAGCGGGATATGCTTCCGCCTCATCAAATACCTATACTACATATACGACACGCCTTGTGTACAGTGGGTGACACTAACACGGTGAC
25148	+	y		0	y	TTAGTGTCACCCACTGTACACAAGGCGTGTCGTATATGTAGTATAGGTATTTGATGAGGCGGAAGCATATCCCGCTTCCAGCGAACGGAAATAAGAATCAT
25170	-	y	45	AATAAA		CTTTGAATAAATGCTGGAACGGATGATTCTTATTTCCGTTCGCTGGAAGCGGGATATGCTTCCGCCTCATCAAATACCTATACTACATATACGACACGCCT
25198	-	y	17	AATAAA		TCTAAACAATGTGAATCCTCTGTGCCCCCTTTGAATAAATGCTGGAACGGATGATTCTTATTTCCGTTCGCTGGAAGCGGGATATGCTTCCGCCTCATCAA
25213	+	y		0		CATATCCCGCTTCCAGCGAACGGAAATAAGAATCATCCGTTCCAGCATTTATTCAAAGGGGGCACAGAGGATTCACATTGTTTAGAGAGAGTTTTTCTTAG
25232	-	y	29	AAGAAA		CCCAAGTATGGAATGGTGACTAAGAAAAACTCTCTCTAAACAATGTGAATCCTCTGTGCCCCCTTTGAATAAATGCTGGAACGGATGATTCTTATTTCCGT
25392	+	y	19	AATAAA	y	CCCGGCTATTCTGTCCCAGCATAGGCTCTTGAAATAAACAATGTTTACCGAGTAAAAGGTTCCACTCACCCTCATTTGTCGTTGCACCCATCCCCCCTTTG
25409	+	y	18	AGTAAA	y	AGCATAGGCTCTTGAAATAAACAATGTTTACCGAGTAAAAGGTTCCACTCACCCTCATTTGTCGTTGCACCCATCCCCCCTTTGCTTAATCACCCGAAAAC
25472	+	y		0		GTTGCACCCATCCCCCCTTTGCTTAATCACCCGAAAACTAGAGGACACGGATGGAAAACATATCGCACGCGGGTTGTTTGAAAGTCAACAGCTACTTGTTT
25495	-	y	32	ATTAAA	y	GTGCCCAAATCTGTCCTCATTAAAAACAAGTAGCTGTTGACTTTCAAACAACCCGCGTGCGATATGTTTTCCATCCGTGTCCTCTAGTTTTCGGGTGATTA
25589	+	y		0		TGGGCACAGGCCAGAGGGTAAAGCCCTACGTGTGCGCGGGGGGGGTGTATACGCTGCGAAAACCTGCACGGTGCATAACACCCAGGGCGTCACGTCACATA
25736	+	y		0		TTTTCCGCACCGGCTTTTTTGTGGGCGCGCATAGGTCGGTACGCGCTGTCCCCCTAAGTCCCGCACGGTCGTTCGGGCCCCCGTCCGGCTCGTCTCCGGAT
26031	+	y	12	AATAAA	y	AGTGCCACTTACGCGGCATATGCCGCCAAATGCAAACACAATAAATATTTGGTAAAACCCAAAGAAGCAGAGAAAACCGAGCACGGCCCCGGGGGAGAATG
26046	+	y	27	AATAAA	y	GCATATGCCGCCAAATGCAAACACAATAAATATTTGGTAAAACCCAAAGAAGCAGAGAAAACCGAGCACGGCCCCGGGGGAGAATGTTCCCGCAGGAGCAG
26171	-	y	18	AAGAAA		TCGCCTTAACCTGTGGCCGGAGATGGAGCGCCAAGAAATTTTTGAACTGTTTTTGCTGATGTCTGTGGTGGTGGCTGGGCTTGTCGGCGTGGCGTTGTGCA
26841	-	y	29	AATAAA	y	GGATCCACTCAGGTGTTTTCCAATAAAGCTGTTGTGGTTTTTCTCTCATAACTAGTGATGACGCGTGTCCCTTATTTCATAGGTCCGGTGTGGGCGGATCC
27438	+	y	36	AAGAAA		GTTCGCAACAGTCTAAAGAAAACCGTAAAGGCTATTTGGGGTTTCTGTTCTGTCAGATGTAACGCCGAGTTCCTTATATGCTTACCTGATTCTGGTCTCAC
28619	-	y		0		GAGCACAAAATCCATAGGTGAAGCGGCAGCCAAGGTGACTGGGCAGTCCCAGTGCTAAACTGACTCAAGCTGGCCCCTTTTATCTCCAGTGTTCCCATATT
28637	-	y		0		GGCAAGAAGGCAAGCAGCGAGCACAAAATCCATAGGTGAAGCGGCAGCCAAGGTGACTGGGCAGTCCCAGTGCTAAACTGACTCAAGCTGGCCCCTTTTAT
28654	-	y	49	AATGAA		CAATGAAAACCAGAAGCGGCAAGAAGGCAAGCAGCGAGCACAAAATCCATAGGTGAAGCGGCAGCCAAGGTGACTGGGCAGTCCCAGTGCTAAACTGACTC
28690	-	y	13	AATGAA		CCAAAAGCGACGCAATCAACCCACAATCGGCGGCACCAATGAAAACCAGAAGCGGCAAGAAGGCAAGCAGCGAGCACAAAATCCATAGGTGAAGCGGCAGC
28702	-	y		0		ATGGGTATATTGCCAAAAGCGACGCAATCAACCCACAATCGGCGGCACCAATGAAAACCAGAAGCGGCAAGAAGGCAAGCAGCGAGCACAAAATCCATAGG
28925	-	y	39	CATAAA		TCCTCGCATATCATAAAAGGGGGCTACAACTGGCCTGGAGATTGAATCCAATGCAATAACCCGCAAGGGGTGACTGTATAGTTGCCATGGCAAGGTTTTTG
28956	-	y		0		CATTATATTCCACATTCAGACACGTTAAGTATCCTCGCATATCATAAAAGGGGGCTACAACTGGCCTGGAGATTGAATCCAATGCAATAACCCGCAAGGGG
28979	-	y		0		CAGTGGGCGCTGCTTTCCTTTCACATTATATTCCACATTCAGACACGTTAAGTATCCTCGCATATCATAAAAGGGGGCTACAACTGGCCTGGAGATTGAAT
29070	-	y		0		AGAATTACCTCAACACTATCTAAGAATCAGACAAACACAGAACCGAAACAACGAATGAGCAGATAGGTAGTGCACCACTGTTCTGATACACCAGTGGGCGC
29084	-	y		0		TCAATCCGCTTTCTAGAATTACCTCAACACTATCTAAGAATCAGACAAACACAGAACCGAAACAACGAATGAGCAGATAGGTAGTGCACCACTGTTCTGAT
29098	-	y		0		GGCCCGATTTACACTCAATCCGCTTTCTAGAATTACCTCAACACTATCTAAGAATCAGACAAACACAGAACCGAAACAACGAATGAGCAGATAGGTAGTGC
29126	-	y		0		ATCCAGATTGTCACATTTAGGGCAAAGTGGCCCGATTTACACTCAATCCGCTTTCTAGAATTACCTCAACACTATCTAAGAATCAGACAAACACAGAACCG
29168	-	y		0		AACGCATTTTAAAATGCTTCACAACGCACCAATAAGATACACATCCAGATTGTCACATTTAGGGCAAAGTGGCCCGATTTACACTCAATCCGCTTTCTAGA
29187	-	y		0		CTAGCCTGATACAATCTAAAACGCATTTTAAAATGCTTCACAACGCACCAATAAGATACACATCCAGATTGTCACATTTAGGGCAAAGTGGCCCGATTTAC
29213	-	y	45	AATAAA		GGAAAAATAAACACACCATTACAGCACTAGCCTGATACAATCTAAAACGCATTTTAAAATGCTTCACAACGCACCAATAAGATACACATCCAGATTGTCAC
29251	-	y		0		TTTGTCGCCTATGTCATTCAAATCGACTTGCTTACACTGGAAAAATAAACACACCATTACAGCACTAGCCTGATACAATCTAAAACGCATTTTAAAATGCT
29271	-	y		0		TCTGACAAATGCCACCTCACTTTGTCGCCTATGTCATTCAAATCGACTTGCTTACACTGGAAAAATAAACACACCATTACAGCACTAGCCTGATACAATCT
29307	-	x		0		CACTTTAGTCCAATGTTCTTACACGACTTTGAAACTTCTGACAAATGCCACCTCACTTTGTCGCCTATGTCATTCAAATCGACTTGCTTACACTGGAAAAA
29329	-	y		0	y	AGCGCTCCCAGCTGCCGCACACCACTTTAGTCCAATGTTCTTACACGACTTTGAAACTTCTGACAAATGCCACCTCACTTTGTCGCCTATGTCATTCAAAT
29345	-	y		0		ACATTAACATTGAAAGAGCGCTCCCAGCTGCCGCACACCACTTTAGTCCAATGTTCTTACACGACTTTGAAACTTCTGACAAATGCCACCTCACTTTGTCG
29364	-	y	37	ATTAAA	y	ACACAACATACACATTAAAACATTAACATTGAAAGAGCGCTCCCAGCTGCCGCACACCACTTTAGTCCAATGTTCTTACACGACTTTGAAACTTCTGACAA
29377	-	y	24	ATTAAA	y	CCTGGAACTTCCAACACAACATACACATTAAAACATTAACATTGAAAGAGCGCTCCCAGCTGCCGCACACCACTTTAGTCCAATGTTCTTACACGACTTTG
29389	-	y	12	ATTAAA	y	ATCAAATATTAGCCTGGAACTTCCAACACAACATACACATTAAAACATTAACATTGAAAGAGCGCTCCCAGCTGCCGCACACCACTTTAGTCCAATGTTCT
29401	-	y		0	y	ACCTAGCAAAACATCAAATATTAGCCTGGAACTTCCAACACAACATACACATTAAAACATTAACATTGAAAGAGCGCTCCCAGCTGCCGCACACCACTTTA
29414	-	y		0		ACATCGTTAGTCAACCTAGCAAAACATCAAATATTAGCCTGGAACTTCCAACACAACATACACATTAAAACATTAACATTGAAAGAGCGCTCCCAGCTGCC
29439	-	y	31	AAGAAA		ACACAACGCTTTCACCTACAAGAAAACATCGTTAGTCAACCTAGCAAAACATCAAATATTAGCCTGGAACTTCCAACACAACATACACATTAAAACATTAA
29450	-	y	20	AAGAAA		TTATCATTGTTACACAACGCTTTCACCTACAAGAAAACATCGTTAGTCAACCTAGCAAAACATCAAATATTAGCCTGGAACTTCCAACACAACATACACAT
29462	-	y		0	y	GCCAAAACACCGTTATCATTGTTACACAACGCTTTCACCTACAAGAAAACATCGTTAGTCAACCTAGCAAAACATCAAATATTAGCCTGGAACTTCCAACA
29483	-	y		0		GTGCGAACAAGGAAAAACCCAGCCAAAACACCGTTATCATTGTTACACAACGCTTTCACCTACAAGAAAACATCGTTAGTCAACCTAGCAAAACATCAAAT
29504	-	y		0	y	TCTGGTCACTGGAGGTGTCCGGTGCGAACAAGGAAAAACCCAGCCAAAACACCGTTATCATTGTTACACAACGCTTTCACCTACAAGAAAACATCGTTAGT
29515	-	x		0	y	AAACCTTGCCGTCTGGTCACTGGAGGTGTCCGGTGCGAACAAGGAAAAACCCAGCCAAAACACCGTTATCATTGTTACACAACGCTTTCACCTACAAGAAA
29530	-	y	40	GATAAA	y	TATACACTGGGATAAAAACCTTGCCGTCTGGTCACTGGAGGTGTCCGGTGCGAACAAGGAAAAACCCAGCCAAAACACCGTTATCATTGTTACACAACGCT
29562	-	y	20	AATATA	y	TAAATTGTCAAAAGTATAACATGTTTTTCCAATATACACTGGGATAAAAACCTTGCCGTCTGGTCACTGGAGGTGTCCGGTGCGAACAAGGAAAAACCCAG
29581	-	x		0		ATTTGAGCTCTAGGCACGTTAAATTGTCAAAAGTATAACATGTTTTTCCAATATACACTGGGATAAAAACCTTGCCGTCTGGTCACTGGAGGTGTCCGGTG
29693	+	y	29	CATAAA	y	CATAACGTAATGCAACTTACAACATAAATAAAGGTCAATGTTTAATCCATATTTCCTGACTTGTGTCTTGACTTGCGTCGATTGGGATGGGGGTGTGGGAT
29765	+	y		0		TTGCGTCGATTGGGATGGGGGTGTGGGATGGGGGTGTGGGATGGGGGTGTGGGATGGGGGTAAATGACAATGGGGCGCTTGGTGACACATTTGCCCCACCG
30561	-	y	21	AATAAA	y	TCCTACCCTACTCCCCTGTTTGAAAAAAAAATAAACATACGTTTTGAACAATGTTCATTTAATGTTTATGTTGTTTGTATAACATGCAACCCTCTACTCTT
30564	+	y	12	AATGAA	y	AGTAGAGGGTTGCATGTTATACAAACAACATAAACATTAAATGAACATTGTTCAAAACGTATGTTTATTTTTTTTTCAAACAGGGGAGTAGGGTAGGAAGG
33270	+	y	22	ATTAAA	y	AGCTGCTGGTTCAGGATTTCGAATATCTCATTAAACCTACTGCCTGTCAGATTTACAAATGGTCCGGGTTGTTTGTGGGACACGGTCGATCGCGCCTCGAG
35940	-	y	32	AGTAAA	y	CACCCATTACCCCCTCTAAGTAAAGCAAATAAACATTCCTGTAGTCCACGGTCACAGGCGTTCTAATGAGGTGCACCGGTACCATAAGCTGCGTGGTGACG
39048	-	y	48	AAGAAA	y	TAAAGAAAGTAGATAACCCCCGAGAACCCAATAAAAGAGAGAATTAGAAACAAAGCACTGGCTGCGCGTCTTCTATACATGCCCCTTATCTCCACTACGGT
39154	+	y	25	AATAAA	y	TGTTTTCCATCCTTTATTAGACGGTCAATAAAGCGTAGATTTTTAAAAGGTTTCCTGTGCATTCTTTTTGTATGGGCATATACTTGGCAAGAAATCCGAGC
48579	+	y	22	AATAAA	y	ATCCACCCCTCCCTTGATTCTAAATTTTAAATAAAGGTGTGTCACTGGTTACACCACGATTAAAAACCACTCACTGAGATGTCTTTTTAACCGCTAAGGGA
48597	+	y	40	AATAAA	y	TCTAAATTTTAAATAAAGGTGTGTCACTGGTTACACCACGATTAAAAACCACTCACTGAGATGTCTTTTTAACCGCTAAGGGATTATACCGGGATTTAAAA
49161	-	y	22	AATAAA	y	AGACACATGTACAAGCCCATATCCCCACAATAAAAGCACAGCGCTCAATTATCTACAGCCCCCCCATAGCCATCCATTATAGCACACACCCCGTTCTAATC
53913	+	y	26	AATAAA	y	CTGTAAAACACTGTTTGGAGTTTCAAATAAACCGAAGTACTGCTTAAACAATCCAAACAACTGGTGCGTCTTTTGTGGGGCCTTGATTGAAACCAAAAAGA
55467	-	x	20	AATAAA	y	CCTGTTGATGTTGGCCTCCAGAGCCGACTTAATAAACTCTCTTTTAGAGTTGGTTGAGTCCATTCTCCTTGATCATGGTGATGATCGCCGGTATGTCATAC
58688	+	y	29	AAGAAA	y	CCCATATCCCGCATTAAAAAAGAAGAAAAAAAATAAAGAAGCAATTTATTAAGCAAACAGTATGGTTTTCTGTACGTATTTTATTCCGTGGTGGGTGAAAA
58700	-	y	22	AATAAA	y	ATCCCCCGTTATTTTTCACCCACCACGGAATAAAATACGTACAGAAAACCATACTGTTTGCTTAATAAATTGCTTCTTTATTTTTTTTCTTCTTTTTTAAT
62226	-	y	24	GATAAA	y	CATTGTTTCCCTTTTTTCAAAATAAAGATAAAAGCCTGGTCCAGGCCTCTAGCTGTAGAGTCATTTCCTTTGCGTCTTGGGGGTTGTGTTCCTGTGGGCTA
62239	-	y	17	AATAAA	y	TTTTCAAACCCCCCATTGTTTCCCTTTTTTCAAAATAAAGATAAAAGCCTGGTCCAGGCCTCTAGCTGTAGAGTCATTTCCTTTGCGTCTTGGGGGTTGTG
62375	+	y	20	AATAAA	y	TTCTCCAGGTGCTTGGTAAAGATGGTATCACAATAAAAAATGTTTACTGGGTCCGCGCAGGTTTGTTTGTCATCTTCATTCTCTCCACTAGACTCCAGTTT
66983	-	x		0		TGATGTACTTTGAGGATGGGGACTGGGCGTCACCGCGGTCCATTAGCTTAAGGGGATTACTGTCCATTACCAGGTAACGAGCGTCGATGGCCCTGGATACA
67135	+	y	25	AATAAA	y	TCTCTTAGGACACTGATGTGTTTGGGAATAAAGCATGAGACTTGACACCTATAATGGTCTGTATTGACACCATTCTTTTATTTATCAGTCCAGCCACGGCC
67139	-	y	31	GATAAA	y	AACTGGCCGTGGCTGGACTGATAAATAAAAGAATGGTGTCAATACAGACCATTATAGGTGTCAAGTCTCATGCTTTATTCCCAAACACATCAGTGTCCTAA
71431	-	y	19	AATAAA	y	CACCATTGTAAACACGCATTGTTCAGTATACAATAAAAAGGTCGATCTTTACCTTGTCATCTTGCGCCATTTTTGTGGCTGCCTGGACAGTATTCTCACAA
73303	-	y	35	AATAAA	y	GGCCTGCCACGTACTAATAAACGCCGGGTCTGTACCCGATGGGTTAAAGGGGATGATGCTGACGGTGTGCGGCATGTTGGGATGGGGTTTGCTAATGACAA
73320	-	y	18	AATAAA	y	ACCATATTCTGTGACGCGGCCTGCCACGTACTAATAAACGCCGGGTCTGTACCCGATGGGTTAAAGGGGATGATGCTGACGGTGTGCGGCATGTTGGGATG
74563	+	x		0		AAGTGGAGTTAACCTACAGATTCTACTTAAAATAGCTCATTTTCTCACGAATCTGGTTGATTGTGACTATTTGTGAAACAATAATGATTAAAGGGGGTGGT
74633	+	x	35	ATTAAA		TTGTGAAACAATAATGATTAAAGGGGGTGGTATTTCCTCCGTTGTCGACTATAACCTGGCGTGTAAACGTGTAACCCTGCCAAATGCCCAGAATGAAGGAC
75268	-	x		0		GTGGGAGAATGTGACTGATCACATACTTCGGCCTTTAAAGAGACAAAAACAGGAGAAAACAGGACATGTGTGGGCTGTGCTGGGCGTTGAACGCGCGGGGA
76429	-	x	12	AATAAA		GTGGAACGCACAGGTAAAGTATAAGGACAAGTCCCAGCAATAAACCCACAGCCCATAGTATGTAAAGATGGGTCCGTATTTCTGCATTGTAGTGCGCGTCT
76522	-	y	23	AATAAA	y	AAGAGTACCACTCTTTATCATGTGAACAATAAACACGTTTATTTACTTTTATGGTTTTGTGTTACACTATGTAGGGTTTCTTACGCCGGCATCGTGGAACG
76550	+	y	31	CATAAA	y	TACATAGTGTAACACAAAACCATAAAAGTAAATAAACGTGTTTATTGTTCACATGATAAAGAGTGGTACTCTTTACTGGTTTGGGGGTTGGGTTGTGGCGT
78420	-	x	47	AATAAA		CCTAATAAACTGGCCGCATTTGGCGGCGGCTCTAAAACCCAGACGACCCCAGCCCCTTGGTTCCACGAATGTCAGCGGAAGCGGTGGCTACGTTGGGTTCG
78520	-	y	20	AATAAA	y	TTCTCTGGTACCAGGAGTGAATCGAACAATAATAAAAACATTGGCTGTGTACACTCGTTTTTTTATTTGGGGGATGCTGTGGGTTGCGGGATCGAATCGCC
78530	+	y	27	AATAAA	y	TCCCGCAACCCACAGCATCCCCCAAATAAAAAAACGAGTGTACACAGCCAATGTTTTTATTATTGTTCGATTCACTCCTGGTACCAGAGAATAAAGCCAAC
78594	+	y	26	AATAAA	y	GTTCGATTCACTCCTGGTACCAGAGAATAAAGCCAACCTATGTCGAACCTATCGCGCTTTCTGTCGTCTCTTCCAGGGTTGACGAAGGCCGGGGAGGGATT
82939	+	y		0	y	ACGGGGGGTGGTTTGATGAGAAGGACATAGATATAATTTTGGACACCGCAATATTTGTCTGCAATGCGTTTGTTACCAGATTTAGATTACTTCATCTTTCC
83450	+	y	26	AATAAA	y	CATGTAACTCACGTAGCCTTTCTCTAATAAACAAGCTACCTGCAAACTATACACAAATGAAATGAGTCAGGCGTGGTCTCTTCTCTACCGTGAATCGCACC
83605	-	y	20	AATAAA	y	GTATTGTTATGGGAGGGAGTATATCATATCAATAAAGAGACCAAAACATTGGCGGGTGTGTCTTGTTTGTTGGCTCCACGTGGCGGAAGGTGGCGCGGGGT
83662	-	y	12	AATACA	y	ATAATGCCGAAGCCGTTATGGGATGCCATGCAATAAATAATACAAAATGCCTACACCGTATTGTTATGGGAGGGAGTATATCATATCAATAAAGAGACCAA
85362	-	x	41	AAGAAA		TGTGGGGTGAAGAAACCTGCACAAATTAAAGTATTAAAAATAATGTACAGATTTTGTATGATGTTTCTCCACGAGTTAATAGGTAGAGTGCTCTTTCTGAC
85821	-	y	26	AATAAA	y	AACCGGATGTAATCTTGTAGTCCAAATAAACCAGACACGACATTTCGCCAATTATTGCACCATTTATTGTGGATACTTGCGTCGCACTGCCGCCACCCCGC
85976	+	x		0		TTTTAACAGTCAAGGGTACATTTTGGAAATTTTCTGTAGATGCCGGGGATGCGCCGAAAAATACCGTCCCGCACGTCACTGGGTTGACGCTCAGCGGTGTC
89189	-	y	15	AATAGA	y	ACCTGTGCTTATGTTAACCCGGAATCGATAAATAAAATAGAAAGCATTTGAGAGCGTCTCGGTTTCGTATGTCACTGTTATAATCTAGTCCCCTTGGGAGA
89333	-	y	26	GATAAA	y	GCTGTGGTTAAGTGAAAGTGTGAGGATAAAATAAACACTACATTTCACCCACTTTTCTCTGTACAGTTGTGGTCAGGTTTGTTTGATAACAGAGGAAACCT
93926	+	y	24	AATAAA		GAAGCGTCCACTGTCTAAAGCATCTATAATAAAGTCCGTGAGCCATTCCGACTCCGTGTAGCGAGGCATCTTTTTAGGCAAAAGCCACGACACAAAACACC
94285	-	y	26	AATAAA	y	ATGTATCTCATGTCTCCTGTCGGTAATAAATAAAGTTGTTGGCTAATTGAATAATACATGTGTTTTTCTTGGTTTGTTGACCATGACACCCCTCCCTCGCG
94407	+	x		0		GCCAATACCATCTGTGGAGCGTTAAGTGCCCTGTGGAGTTTTCGCCTAATTAGCTGAATCTCGACCCCCATTGCGGCCAGCATGCTCACGAGGAATAGGCA
98092	-	y	46	AATATA	y	TGCTAATATATCTTCCAAGGTCACCAATAAAGAAGAGGTGTTGAGGCCCAATGTGACTTTTTTTAAGAAGGTTCTCCCCGACGACCTTCGGGTGGTTAGAC
111626	-	y	19	AATAAA	y	ATAGGGCGGCCACTTTTTGTTTGATGCGTCTAATAAAACTAATCAGTGTTATCTTTGCAGTGTCTATGTCTGTGTTTTGTAAACTGATGGGTACTATGGGT
111731	+	y	27	AATAAA	y	GTCCCTGGCGGAGACGGTTGACAGAATAAAGAAGTGGTACTTGTGACTCCACGGTTGTCCAATCGTTGCCTATTTCTTTTTGCCAGAGGGGGGTTTCCTCG
111742	+	y	38	AATAAA	y	AGACGGTTGACAGAATAAAGAAGTGGTACTTGTGACTCCACGGTTGTCCAATCGTTGCCTATTTCTTTTTGCCAGAGGGGGGTTTCCTCGCGTCGGCCACC
117149	-	x		0		CAATAGGAGCTGGGGTGACAGGCTACATGTGAGGTTATAGGGCGTTGACAAGTGCGGTTCCCTTTTGAATGTCATCCCGCATCTCGTCGGTGCAGTCTAGC
117179	-	y		0		ACTTTATTACCACCTGAACATGGTCAGTTGCAATAGGAGCTGGGGTGACAGGCTACATGTGAGGTTATAGGGCGTTGACAAGTGCGGTTCCCTTTTGAATG
117224	-	y	33	ATTAAA	y	TCAAAAACAATAAACAGATTAAAAGAATCACTTTGTCGTTTAATGACTTTATTACCACCTGAACATGGTCAGTTGCAATAGGAGCTGGGGTGACAGGCTAC
117240	+	y	19	AATAAA	y	GCTCCTATTGCAACTGACCATGTTCAGGTGGTAATAAAGTCATTAAACGACAAAGTGATTCTTTTAATCTGTTTATTGTTTTTGAACATGTGGCACACGCT
117248	-	y	18	AATAAA	y	TACATTGCAGCGTGTGCCACATGTTCAAAAACAATAAACAGATTAAAAGAATCACTTTGTCGTTTAATGACTTTATTACCACCTGAACATGGTCAGTTGCA
117652	-	x	48	AATACA		AAAATACAAAAGCACAATCACGGTTGCACCAAGCACAACATTAAACACATACAATGCTGAAGAGCAGGCGTATCGAGGGCATACCCGTGGCTCATAACACA
117663	-	y	37	AATACA		GTCAGTAAAATAAAATACAAAAGCACAATCACGGTTGCACCAAGCACAACATTAAACACATACAATGCTGAAGAGCAGGCGTATCGAGGGCATACCCGTGG
117679	+	x		0		GATACGCCTGCTCTTCAGCATTGTATGTGTTTAATGTTGTGCTTGGTGCAACCGTGATTGTGCTTTTGTATTTTATTTTACTGACACTCTTTGGGAGGGCA
117686	-	y	14	AATACA	y	GCTAGCGTGCCCTCCCAAAGAGTGTCAGTAAAATAAAATACAAAAGCACAATCACGGTTGCACCAAGCACAACATTAAACACATACAATGCTGAAGAGCAG
117851	-	y	19	ACTAAA	y	TGTTTGTGGCAGTTCATGTCCCGGATGTGTTACTAAATGGGTGGCGCTGGAGGCTTGGGGCGATACCACCACTCGTTTGTCTGTTGGCGATTAGTGTTGTC
117905	-	y		0	y	GGTGCCCTCCTCCCTCCTCACTCCAATCCCAATGCATGGATAGAGGCTTAACGGTGTTTGTGGCAGTTCATGTCCCGGATGTGTTACTAAATGGGTGGCGC
117927	-	y		0		GTGCCCTCCTCCCCGGGAACCTGGTGCCCTCCTCCCTCCTCACTCCAATCCCAATGCATGGATAGAGGCTTAACGGTGTTTGTGGCAGTTCATGTCCCGGA
117942	-	y		0		CTCCCCGGGAACCTGGTGCCCTCCTCCCCGGGAACCTGGTGCCCTCCTCCCTCCTCACTCCAATCCCAATGCATGGATAGAGGCTTAACGGTGTTTGTGGC
117957	-	y		0		GAACCTGGTGCCCTCCTCCCCGGGAACCTGGTGCCCTCCTCCCCGGGAACCTGGTGCCCTCCTCCCTCCTCACTCCAATCCCAATGCATGGATAGAGGCTT
117993	-	y		0		CCCTCCTCCCCGGGAACCTGGTGCCCTCCTCCCCGGGAACCTGGTGCCCTCCTCCCCGGGAACCTGGTGCCCTCCTCCCCGGGAACCTGGTGCCCTCCTCC
118033	-	y		0		TCCCCGGGAACCTGGTGCCCTCCTCCCCGGGAACCTGGTGCCCTCCTCCCCGGGAACCTGGTGCCCTCCTCCCCGGGAACCTGGTGCCCTCCTCCCCGGGA
118051	-	y		0		GGGAACCTGGTGCCCTCCTCCCCGGGAACCTGGTGCCCTCCTCCCCGGGAACCTGGTGCCCTCCTCCCCGGGAACCTGGTGCCCTCCTCCCCGGGAACCTG
118062	-	y		0		CCCTCCTCCCCGGGAACCTGGTGCCCTCCTCCCCGGGAACCTGGTGCCCTCCTCCCCGGGAACCTGGTGCCCTCCTCCCCGGGAACCTGGTGCCCTCCTCC
118077	-	y		0		CCCGGGAACCTGGTGCCCTCCTCCCCGGGAACCTGGTGCCCTCCTCCCCGGGAACCTGGTGCCCTCCTCCCCGGGAACCTGGTGCCCTCCTCCCCGGGAAC
118111	-	y		0		GTGCCCTCCTCCCCGGGAACCTGGTGCCCTCCTCCCCGGGAACCTGGTGCCCTCCTCCCCGGGAACCTGGTGCCCTCCTCCCCGGGAACCTGGTGCCCTCC
118175	-	y		0		CTCCTCCCCGGGAACCTGGTGCCCTCCTCCCCGGGAACCTGGTGCCCTCCTCCCCGGGAACCTGGTGCCCTCCTCCCCGGGAACCTGGTGCCCTCCTCCCC
118392	-	y		0		ACCTGGTGCCCTCCTCCCCGGGAACCTGGTGCCCTCCTCCCCGGGAACCTGGTGCCCTCCTCCCCGGGAACCTGGTGCCCTCCTCCCCGGGAACCTGGTGC
120871	+	x	33	CATAAA		CATGGTAGTAAGATACAGCATAAATCCCCGTCCGGTGGCGCTCAACGCCAATATGCGCGGCTGCGTGGTATCTCATCGGTGGGCACGCGTACGGTGGTCTC
121358	+	y		0		ACGAACGCCCGCTTTAAAAACACTATTCATAATTAACAGAAGTTGACACCAGCCCGCAGTTACCCAACCTTCTATTTTTTTGGAGTGTTGACAAGTTTCCA
121517	+	y	27	AGTAAA		CTATGGGTTTACCCTGATTTAGTAAGTAAAACTGCCGCCCCCGCCCACTCATTTTTTTACCCTGTTATTTGCTGTATTTACATCTACGGACCCCCTTTTGG
122511	-	y	26	AATAAA	y	CCGTAGAATGTATGTATCTGATTTAATAAACACTAACAAGTTTTGTAAGAATCATTAGAATGCGTGCTTCTGTTTGAAGGCGAATAAAACAGGAAGCGGGT
123187	-	y	23	AATAAA	y	AGCTTGTGATTTTGTTTAGGGCGGAAAAATAAATTTTCCTTTGTTTTTCCACATCGGTGCCTTCACATATACAAGCCGGCACCATGGCCACTTACGAGGTT
126453	+	x		0		GTCCTCATTGTCCTCATCATCGTCATCCTCCTCGTCCTCCTCCTCCTCCTCGTCCTCCTCCTCCTCGTCCTCCTCCTCGTCCTCCTCCTCGTCCTCCTCCT
129894	+	x	22	CATAAA		AACGTTGGAATACTCTCTCTGATTTTCCTCATAAATGTTCTTGGAAATGGATTGGTCACCTACATTTTTTGCAAGCACCGATCGCGGGCAGGAGCGATAGA
130800	-	y	28	AATACA	y	CATTTAATCGCATAATAAAACAAATACATAGTCACATCTGTGTACAAACCAGATTCGCCTCTCTGCATCATGGGAACGGGAGGCTAGATTAAATTAAGGGG
130817	-	y	20	AATAAA	y	TTTGGGATCAGACCCCTCATTTAATCGCATAATAAAACAAATACATAGTCACATCTGTGTACAAACCAGATTCGCCTCTCTGCATCATGGGAACGGGAGGC
130872	+	y	30	ATTAAA	y	ATGTATTTGTTTTATTATGCGATTAAATGAGGGGTCTGATCCCAAAAGCAATGTTTAGTGGTGGTCGTTGATCTTCTTGACGCTCCATAGGTAGATTGACT
137391	-	x		0		ACACAAGACAGCCCAGACTCCTCGCACAGTAGAGAGAGGGCGCCCCCTTCCCTCGCTGCCCGGGGTCCCCCGCGGGCGGGGGCGGGGACCAGGCGCGCCCT
y= present
x= absent

## Sheet: Supplemental Table 1C - Intron
C: Intron: Here, we enumerate all splice junctions according to their strand and coordinates in reference to the genome: GQ994935.1.
Start	End	strand	junction	dRNA	Previously annotated	CDS affected by splicing
967	2609	+	GT/AG	y	y	ORF4
2001	2609	+	GT/AG	y	-	ORF4
2121	2609	+	GT/AG	x	-	ORF4
2235	2609	+	GT/AG	y	y	ORF4
18080	18201	-	GT/AG	x	y	ORF2
19561	20034	-	GT/AG	y	y	-
19561	19680	-	GT/AG	y	y	-
19561	19702	-	GT/AG	y	y	-
19561	21025	-	GT/AG	x	y	ORF70
19561	20919	-	GT/AG	y	y	ORF70
19561	20788	-	GT/AG	y	y	ORF70
19561	20335	-	GT/AG	x	-	ORF70
19561	20363	-	GT/AG	y	y	ORF70
19561	19676	-	GT/AG	y	y	-
19561	19968	-	GT/AG	y	y	-
20249	20788	-	GT/AG	y	y	ORF70
20249	20363	-	GT/AG	x	y	ORF70
20249	20919	-	GT/AG	x	y	ORF70
20249	21197	-	GT/AG	x	y	ORF70
20249	21049	-	GT/AG	x	-	ORF70
22029	22774	-	GT/AG	x	y	K4.2
26455	26660	-	GT/AG	y	y	-
26455	26622	-	GT/AG	y	y	-
26455	27595	-	GT/AG	x	y	-
26455	27488	-	GT/AG	y	y	-
26455	27472	-	GT/AG	y	y	-
26455	27553	-	GT/AG	y	y	-
26455	28071	-	GT/AG	x	y	-
26702	50056	-	GT/AG	x	-	ORF29
27400	27553	-	GT/AG	x	y	-
27400	27595	-	GT/AG	y	y	-
27400	27488	-	GT/AG	y	y	-
29698	50056	-	GT/AG	x	-	ORF29
31331	32378	+	GT/AG	y	y	ORF18
32102	32378	+	GT/AG	x	-	ORF18
50322	53571	-	GT/AG	x	-	ORF29
50394	53601	+	GT/AG	x	-	-
53186	53835	+	GT/AG	x	-	ORF33
58697	82681	+	GT/AG	x	-	ORF57
58707	89380	-	GT/AG	x	-	-
58707	89392	-	GT/AG	x	-	-
61474	61600	+	GT/AG	y	y	ORF40
61474	62332	+	GT/AG	x	-	ORF40
63369	64691	+	GT/AG	x	y	-
66779	67092	+	GT/AG	x	-	ORF44
68263	69563	-	GT/AG	y	y	ORF45, ORF47
68263	69977	-	GT/AG	x	y	ORF45
68263	69389	-	GT/AG	x	y	ORF45, ORF47
68414	68799	-	GT/AG	x	y	ORF46
68414	69489	-	GT/AG	x	-	ORF47
68414	69563	-	GT/AG	y	y	ORF47
68414	69977	-	GT/AG	y	y	-
68414	69389	-	GT/AG	x	y	ORF47
68414	81656	-	GT/AG	x	-	-
69659	72387	+	GT/AG	x	y	ORF50
71430	72387	+	GT/AG	y	y	ORF50
71430	76248	+	GT/AG	x	y	ORF50, K8.1
71709	71802	-	GT/AG	y	y	ORF49
72142	72387	+	GT/AG	x	y	ORF50
73535	73697	-	GT/AG	x	y	-
73535	74320	-	GT/AG	x	y	-
74793	74894	+	GT/AG	x	y	K8
75140	75286	+	GT/AG	y	y	K8
75140	75304	+	GT/AG	x	-	K8
75140	76248	+	GT/AG	x	y	K8, K8.1
75380	75460	+	GT/AG	y	y	K8
75652	76248	+	GT/AG	x	y	K8.1
75655	76248	+	GT/AG	y	y	K8.1
75655	76276	+	GT/AG	x	-	K8.1
75972	76248	+	GT/AG	y	y	K8.1
76155	76248	+	GT/AG	y	y	K8.1
76157	76248	+	GT/AG	y	y	K8.1
81935	82042	+	GT/AG	y	y	ORF57
82762	89397	+	GT/AG	x	-	ORF57
82785	83362	+	GT/AG	x	-	ORF57
82792	83362	+	GT/AG	y	y	ORF57
83484	89401	-	GT/AG	x	-	-
83484	89392	-	GT/AG	x	-	-
85126	89395	-	GT/AG	x	-	-
88160	88260	-	GT/AG	y	y	K10
88616	88851	-	GT/AG	x	y	K10
90663	90756	-	GT/AG	y	y	K10.5
93336	93456	-	GT/AG	y	y	K11
93361	93651	+	GT/AG	x	y	-
94653	94725	+	GC/AG	x	-	-
95401	96053	-	GT/AG	x	-	ORF59
96497	96534	-	GT/AG	x	-	ORF59
112611	114314	-	GT/AG	y	-	ORF66, ORF67
112611	113004	-	GT/AG	y	-	ORF66
112614	114314	-	GT/AG	x	-	ORF66, ORF67
112614	114450	-	GT/AG	y	-	ORF66, ORF67A
113134	114314	-	GT/AG	x	-	ORF66, ORF67
114557	116766	-	GT/AG	x	-	ORF67A
117508	117654	-	AT/AC	x	-	-
117958	118072	+	GT/AG	x	-	-
119242	124037	-	GT/AG	y	y	-
119242	119391	-	GT/AG	x	y	-
124220	128138	-	GT/AG	y	y	-
127640	128138	-	GT/AG	x	y	-
129546	129693	+	GT/AG	y	y	-
y= present
x= absent

## Sheet: Suppl. Table 2A - viral mRNAs
Supplemental Table 2. List of the KSHV transcripts. This table presents the genome coordinates, aligned to the reference genome GQ994935.1. The abundance of the different transcript types are as follows: A: mRNAs (For inclusion in the table, a transcript needed to appear in a minimum of two dcDNA samples, dRNA, or CAGE samples.)
TR_ID	RNA	Cistron	Type	TSS	TES	dcDNA-Seq 0h - A	dcDNA-Seq 0h - B	dcDNA-Seq 0h - C	dcDNA-Seq 24h - A	dcDNA-Seq 24h - B	dcDNA-Seq 24h - C	dRNA-Seq 0h	dRNA-Seq 24h	CAGE	RAMPAGE	Manually detected	Applied criteria for canonical viral mRNAs
TR_3	K1;ORF4	Bicistron	Canonic	70	2958	0 (0%)	0 (0%)	0 (0%)	2 (0.0088%)	2 (0.008%)	2 (0.0078%)	x	y	y	y		All four criteria
TR_6	ORF4	Monocistron	Canonic	1098	2958	0 (0%)	0 (0%)	0 (0%)	1 (0.0044%)	6 (0.0239%)	9 (0.0353%)	x	y	y	y		All four criteria
TR_9	ORF6	Monocistron	Canonic	3134	7009	0 (0%)	1 (0.5952%)	0 (0%)	17 (0.075%)	7 (0.0279%)	18 (0.0705%)	x	y	y	y		All four criteria
TR_16	ORF8;ORF9;ORF10;ORF11	Polycistron	Canonic	8659	17056	0 (0%)	0 (0%)	0 (0%)	0 (0%)	0 (0%)	1 (0.0039%)	x	y	y	y		Three criteria
TR_17	ORF9;ORF10;ORF11	Tricistron	Canonic	11284	17056	0 (0%)	0 (0%)	0 (0%)	0 (0%)	1 (0.004%)	2 (0.0078%)	x	x	y	y		Two criteria
TR_18	ORF10;ORF11	Bicistron	Canonic	14437	17056	1 (0.3546%)	0 (0%)	0 (0%)	16 (0.0706%)	26 (0.1035%)	25 (0.098%)	x	y	y	y		All four criteria
TR_19	ORF11	Monocistron	TSS isoform	14502	17056	0 (0%)	0 (0%)	0 (0%)	0 (0%)	3 (0.0119%)	1 (0.0039%)	x	x	y	y
TR_667	ORF11	Monocistron	TSS isoform	14605	17056	0 (0%)	0 (0%)	0 (0%)	0 (0%)	1 (0.004%)	0 (0%)	x	y	x	x
TR_668	ORF11	Monocistron	TSS isoform	14640	17056	0 (0%)	0 (0%)	0 (0%)	0 (0%)	1 (0.004%)	0 (0%)	x	x	x	x
TR_20	ORF11	Monocistron	TSS isoform	14987	17056	0 (0%)	0 (0%)	0 (0%)	2 (0.0088%)	1 (0.004%)	1 (0.0039%)	x	x	x	x
TR_21	ORF11	Monocistron	TSS isoform	15244	17056	0 (0%)	0 (0%)	0 (0%)	0 (0%)	0 (0%)	1 (0.0039%)	x	y	x	x
TR_669	ORF11	Monocistron	TSS isoform	15418	17056	0 (0%)	0 (0%)	0 (0%)	0 (0%)	2 (0.008%)	0 (0%)	x	y	x	x
TR_22	ORF11	Monocistron	TSS isoform	15540	17056	0 (0%)	0 (0%)	0 (0%)	6 (0.0265%)	12 (0.0478%)	8 (0.0314%)	x	y	y	y
TR_23	ORF11	Monocistron	Canonic	15615	17056	1 (0.3546%)	5 (2.9762%)	2 (0.627%)	379 (1.6728%)	434 (1.7272%)	472 (1.8497%)	y	y	y	y		All four criteria
TR_24	ORF11	Monocistron	TSS isoform	15722	17056	0 (0%)	0 (0%)	0 (0%)	6 (0.0265%)	5 (0.0199%)	5 (0.0196%)	x	y	y	y
TR_670	ORF11	Monocistron	TSS isoform	15736	17056	0 (0%)	0 (0%)	0 (0%)	4 (0.0177%)	1 (0.004%)	0 (0%)	x	y	y	x
TR_58	K2	Monocistron	TSS isoform	17878	17162	4 (1.4184%)	2 (1.1905%)	3 (0.9404%)	312 (1.3771%)	341 (1.3571%)	426 (1.6694%)	y	y	y	y
TR_59	K2	Monocistron	Canonic	17959	17162	30 (10.6383%)	11 (6.5476%)	24 (7.5235%)	1,829 (8.0729%)	1,912 (7.609%)	2,163 (8.4764%)	y	y	y	y		All four criteria
TR_60	K2	Monocistron	TSS isoform	17980	17162	0 (0%)	0 (0%)	0 (0%)	133 (0.587%)	134 (0.5333%)	122 (0.4781%)	y	y	y	y
TR_61	K2	Monocistron	TSS isoform	17997	17162	1 (0.3546%)	0 (0%)	4 (1.2539%)	132 (0.5826%)	110 (0.4378%)	171 (0.6701%)	y	y	y	y
TR_62	K2	Monocistron	TSS isoform	18012	17162	0 (0%)	0 (0%)	0 (0%)	56 (0.2472%)	44 (0.1751%)	59 (0.2312%)	x	y	y	y
TR_63	K2	Monocistron	TSS isoform	18023	17162	2 (0.7092%)	0 (0%)	1 (0.3135%)	62 (0.2737%)	56 (0.2229%)	64 (0.2508%)	x	y	y	y
TR_64	K2	Monocistron	TSS isoform	18051	17162	6 (2.1277%)	0 (0%)	2 (0.627%)	298 (1.3153%)	262 (1.0427%)	255 (0.9993%)	y	y	y	y
TR_66	K2	Monocistron	TSS isoform	18088	17162	8 (2.8369%)	5 (2.9762%)	7 (2.1944%)	438 (1.9333%)	405 (1.6117%)	448 (1.7556%)	y	y	y	y
TR_67	K2	Monocistron	TSS isoform	18106	17162	3 (1.0638%)	4 (2.381%)	0 (0%)	312 (1.3771%)	280 (1.1143%)	331 (1.2971%)	y	y	y	y
TR_68	K2	Monocistron	TSS isoform	18175	17162	0 (0%)	0 (0%)	0 (0%)	9 (0.0397%)	12 (0.0478%)	20 (0.0784%)	y	y	y	y
TR_69	K2	Monocistron	TSS isoform	18207	17162	0 (0%)	0 (0%)	0 (0%)	25 (0.1103%)	24 (0.0955%)	29 (0.1136%)	x	y	y	y
TR_70	K2	Monocistron	TSS isoform	18243	17162	0 (0%)	0 (0%)	0 (0%)	56 (0.2472%)	45 (0.1791%)	44 (0.1724%)	x	y	y	y
TR_71	ORF2;K2	Bicistron	Canonic	18551	17162	1 (0.3546%)	0 (0%)	0 (0%)	13 (0.0574%)	8 (0.0318%)	12 (0.047%)	x	y	y	x		Three criteria
TR_819	ORF2;K2	Bicistron	TSS isoform	18742	17162	0 (0%)	0 (0%)	0 (0%)	1 (0.0044%)	0 (0%)	0 (0%)	x	y	x	x
TR_820	ORF2;K2	Bicistron	TSS isoform	18970	17162	0 (0%)	0 (0%)	0 (0%)	1 (0.0044%)	0 (0%)	0 (0%)	y	y	y	x
TR_72	ORF2;K2	Bicistron	TSS isoform	19040	17162	0 (0%)	0 (0%)	0 (0%)	0 (0%)	0 (0%)	1 (0.0039%)	x	y	y	x
TR_671	ORF2;K2	Bicistron	TSS isoform	19213	17162	0 (0%)	0 (0%)	0 (0%)	1 (0.0044%)	1 (0.004%)	0 (0%)	y	y	y	y
TR_141	K3	Monocistron	TSS isoform	19751	18574	0 (0%)	0 (0%)	0 (0%)	5 (0.0221%)	1 (0.004%)	1 (0.0039%)	y	y	y	x
TR_672	K3;ORF2;K2	Tricistron	Canonic	19775	17162	0 (0%)	0 (0%)	0 (0%)	0 (0%)	1 (0.004%)	0 (0%)	x	y	y	x		Two criteria
TR_142	K3	Monocistron	TSS isoform	19775	18574	0 (0%)	0 (0%)	0 (0%)	5 (0.0221%)	1 (0.004%)	1 (0.0039%)	x	y	y	x
TR_143	K3	Monocistron	Canonic	19813	18574	0 (0%)	0 (0%)	0 (0%)	3 (0.0132%)	4 (0.0159%)	2 (0.0078%)	x	y	y	x		Three criteria
TR_834	K3	Monocistron	TSS isoform	20224	18574	0 (0%)	0 (0%)	0 (0%)	1 (0.0044%)	0 (0%)	0 (0%)	x	y	x	x
TR_673	K3;ORF2;K2	Tricistron	TSS isoform	20323	17162	0 (0%)	0 (0%)	0 (0%)	0 (0%)	1 (0.004%)	0 (0%)	x	y	y	x
TR_144	K3	Monocistron	TSS isoform	20587	18574	0 (0%)	0 (0%)	0 (0%)	0 (0%)	0 (0%)	1 (0.0039%)	x	y	x	x
TR_835	K3	Monocistron	TSS isoform	20949	18574	0 (0%)	0 (0%)	0 (0%)	2 (0.0088%)	0 (0%)	0 (0%)	x	y	y	x
TR_75	ORF70;K3;ORF2;K2	Polycistron	Canonic	21097	17162	0 (0%)	0 (0%)	0 (0%)	2 (0.0088%)	1 (0.004%)	1 (0.0039%)	y	y	y	y		All four criteria
TR_145	ORF70;K3	Bicistron	Canonic	21097	18574	0 (0%)	0 (0%)	0 (0%)	14 (0.0618%)	13 (0.0517%)	16 (0.0627%)	y	y	y	y		All four criteria
TR_149	ORF70	Monocistron	Canonic	21097	19783	0 (0%)	0 (0%)	0 (0%)	8 (0.0353%)	1 (0.004%)	4 (0.0157%)	x	y	y	y		All four criteria
TR_146	ORF70;K3	Bicistron	TSS isoform	21118	18574	0 (0%)	0 (0%)	0 (0%)	1 (0.0044%)	3 (0.0119%)	1 (0.0039%)	y	y	y	y
TR_156	K4	Monocistron	Canonic	21895	21273	42 (14.8936%)	19 (11.3095%)	39 (12.2257%)	3,682 (16.2518%)	3,599 (14.3227%)	4,436 (17.3838%)	y	y	y	y		All four criteria
TR_159	K4	Monocistron	TSS isoform	22037	21273	0 (0%)	0 (0%)	0 (0%)	9 (0.0397%)	4 (0.0159%)	12 (0.047%)	x	y	y	x
TR_160	K4	Monocistron	TSS isoform	22435	21273	0 (0%)	0 (0%)	0 (0%)	2 (0.0088%)	1 (0.004%)	5 (0.0196%)	x	y	y	x
TR_161	K4	Monocistron	TSS isoform	22449	21273	0 (0%)	0 (0%)	0 (0%)	3 (0.0132%)	0 (0%)	4 (0.0157%)	x	y	y	x
TR_162	K4.1;K4	Bicistron	TSS isoform	22498	21273	1 (0.3546%)	0 (0%)	1 (0.3135%)	4 (0.0177%)	2 (0.008%)	11 (0.0431%)	x	y	y	y
TR_163	K4.1;K4	Bicistron	TSS isoform	22513	21273	1 (0.3546%)	1 (0.5952%)	0 (0%)	13 (0.0574%)	3 (0.0119%)	15 (0.0588%)	y	y	y	x
TR_164	K4.1;K4	Bicistron	TSS isoform	22608	21273	0 (0%)	0 (0%)	0 (0%)	3 (0.0132%)	1 (0.004%)	2 (0.0078%)	x	y	y	x
TR_165	K4.1;K4	Bicistron	TSS isoform	22639	21273	0 (0%)	0 (0%)	0 (0%)	5 (0.0221%)	0 (0%)	1 (0.0039%)	x	y	x	x
TR_836	K4.1;K4;ORF70;K3	Polycistron	Canonic	22862	18574	0 (0%)	0 (0%)	0 (0%)	1 (0.0044%)	0 (0%)	0 (0%)	x	y	y	y		Three criteria
TR_166	K4.1;K4	Bicistron	Canonic	22862	21273	0 (0%)	0 (0%)	0 (0%)	34 (0.1501%)	9 (0.0358%)	31 (0.1215%)	x	y	y	y		All four criteria
TR_167	K4.1;K4	Bicistron	TSS isoform	22940	21273	0 (0%)	0 (0%)	0 (0%)	7 (0.0309%)	5 (0.0199%)	8 (0.0314%)	x	y	y	y
TR_168	K4.1;K4	Bicistron	TSS isoform	22952	21273	0 (0%)	0 (0%)	0 (0%)	7 (0.0309%)	2 (0.008%)	2 (0.0078%)	x	y	y	y
TR_169	K4.1;K4	Bicistron	TSS isoform	22964	21273	0 (0%)	0 (0%)	0 (0%)	3 (0.0132%)	6 (0.0239%)	7 (0.0274%)	x	y	y	y
TR_170	K4.1;K4	Bicistron	TSS isoform	22977	21273	0 (0%)	0 (0%)	0 (0%)	7 (0.0309%)	2 (0.008%)	4 (0.0157%)	x	y	y	x
TR_171	K4.1;K4	Bicistron	TSS isoform	23078	21273	0 (0%)	0 (0%)	0 (0%)	3 (0.0132%)	1 (0.004%)	1 (0.0039%)	x	y	x	x
TR_257	K5	Monocistron	TSS isoform	26465	25495	0 (0%)	0 (0%)	0 (0%)	5 (0.0221%)	5 (0.0199%)	4 (0.0157%)	y	y	y	x
TR_258	K5	Monocistron	TSS isoform	26523	25495	0 (0%)	0 (0%)	0 (0%)	10 (0.0441%)	12 (0.0478%)	8 (0.0314%)	x	y	y	x
TR_259	K5	Monocistron	TSS isoform	26556	25495	0 (0%)	0 (0%)	0 (0%)	6 (0.0265%)	4 (0.0159%)	5 (0.0196%)	x	y	y	x
TR_260	K5	Monocistron	TSS isoform	26613	25495	0 (0%)	1 (0.5952%)	0 (0%)	10 (0.0441%)	3 (0.0119%)	3 (0.0118%)	y	y	y	y
TR_261	K5	Monocistron	TSS isoform	26624	25495	0 (0%)	0 (0%)	0 (0%)	1 (0.0044%)	2 (0.008%)	3 (0.0118%)	y	y	y	y
TR_222	K5	Monocistron	TES isoform	26690	25198	0 (0%)	0 (0%)	0 (0%)	2 (0.0088%)	0 (0%)	1 (0.0039%)	y	y	y	y
TR_262	K5	Monocistron	Canonic	26690	25495	4 (1.4184%)	4 (2.381%)	4 (1.2539%)	148 (0.6532%)	104 (0.4139%)	150 (0.5878%)	y	y	y	y		All four criteria
TR_214	K5	Monocistron	TES isoform	26690	25170	0 (0%)	0 (0%)	0 (0%)	0 (0%)	0 (0%)	1 (0.0039%)	x	y	y	y
TR_263	K5	Monocistron	TSS isoform	26709	25495	0 (0%)	0 (0%)	0 (0%)	3 (0.0132%)	5 (0.0199%)	6 (0.0235%)	y	y	y	y
TR_264	K5	Monocistron	TSS isoform	26724	25495	1 (0.3546%)	0 (0%)	0 (0%)	25 (0.1103%)	17 (0.0677%)	21 (0.0823%)	y	y	y	y
TR_279	K6	Monocistron	TSS isoform	27376	26841	0 (0%)	0 (0%)	0 (0%)	19 (0.0839%)	17 (0.0677%)	10 (0.0392%)	x	y	y	x
TR_280	K6	Monocistron	TSS isoform	27396	26841	0 (0%)	0 (0%)	0 (0%)	18 (0.0794%)	26 (0.1035%)	21 (0.0823%)	y	y	y	y
TR_285	K6	Monocistron	TSS isoform	27438	26841	3 (1.0638%)	0 (0%)	4 (1.2539%)	179 (0.7901%)	182 (0.7243%)	215 (0.8425%)	y	y	y	y
TR_286	K6	Monocistron	Canonic	27470	26841	4 (1.4184%)	3 (1.7857%)	5 (1.5674%)	426 (1.8803%)	348 (1.3849%)	403 (1.5793%)	y	y	y	x		Three criteria
TR_856	K6;K5	Bicistron	Canonic	27571	25495	0 (0%)	0 (0%)	0 (0%)	1 (0.0044%)	0 (0%)	0 (0%)	x	y	y	x		Two criteria
TR_287	K6	Monocistron	TSS isoform	27571	26841	0 (0%)	0 (0%)	0 (0%)	11 (0.0486%)	14 (0.0557%)	12 (0.047%)	x	y	y	x
TR_288	K6	Monocistron	TSS isoform	27676	26841	0 (0%)	0 (0%)	0 (0%)	12 (0.053%)	17 (0.0677%)	13 (0.0509%)	x	y	y	y
TR_289	K6	Monocistron	TSS isoform	27687	26841	0 (0%)	0 (0%)	0 (0%)	13 (0.0574%)	8 (0.0318%)	15 (0.0588%)	x	y	y	y
TR_290	K6	Monocistron	TSS isoform	27720	26841	0 (0%)	0 (0%)	0 (0%)	3 (0.0132%)	4 (0.0159%)	3 (0.0118%)	x	y	y	y
TR_297	K7	Monocistron	TSS isoform	27885	29693	1 (0.3546%)	0 (0%)	0 (0%)	1 (0.0044%)	1 (0.004%)	5 (0.0196%)	x	y	x	y
TR_291	K6	Monocistron	TSS isoform	28235	26841	0 (0%)	0 (0%)	0 (0%)	3 (0.0132%)	3 (0.0119%)	4 (0.0157%)	x	y	y	x
TR_298	K7	Monocistron	TSS isoform	28279	29693	4 (1.4184%)	2 (1.1905%)	1 (0.3135%)	4 (0.0177%)	2 (0.008%)	8 (0.0314%)	y	y	y	y
TR_299	K7	Monocistron	Canonic	28304	29693	1 (0.3546%)	2 (1.1905%)	2 (0.627%)	20 (0.0883%)	14 (0.0557%)	15 (0.0588%)	x	y	y	y		All four criteria
TR_301	K7	Monocistron	TSS isoform	28522	29693	2 (0.7092%)	0 (0%)	0 (0%)	4 (0.0177%)	4 (0.0159%)	8 (0.0314%)	x	y	y	x
TR_329	ORF16	Monocistron	TSS isoform	29863	30564	0 (0%)	0 (0%)	0 (0%)	3 (0.0132%)	2 (0.008%)	3 (0.0118%)	x	y	y	x
TR_330	ORF16	Monocistron	Canonic	29928	30564	0 (0%)	0 (0%)	0 (0%)	43 (0.1898%)	50 (0.199%)	48 (0.1881%)	x	y	y	y		All four criteria
TR_725	ORF18	Monocistron	Canonic	32095	33270	0 (0%)	0 (0%)	0 (0%)	3 (0.0132%)	2 (0.008%)	0 (0%)	x	x	y	y		Two criteria
TR_343	ORF17;ORF17.5	Bicistron	Canonic	32302	30561	0 (0%)	0 (0%)	0 (0%)	3 (0.0132%)	4 (0.0159%)	4 (0.0157%)	x	y	x	x		Two criteria
TR_1018	ORF19	Monocistron	Canonic	34723	32682	0 (0%)	0 (0%)	0 (0%)	0 (0%)	1 (0.004%)	0 (0%)	x	x	x	x	y
TR_344	ORF21;ORF22	Bicistron	Canonic	35121	39154	0 (0%)	0 (0%)	0 (0%)	3 (0.0132%)	3 (0.0119%)	3 (0.0118%)	x	x	y	y		Three criteria
TR_1019	ORF20	Monocistron	Canonic	35560	34483	0 (0%)	0 (0%)	0 (0%)	1 (0.0044%)	0 (0%)	0 (0%)	x	x	x	x	y
TR_1020	ORF22	Monocistron	Canonic	36893	39151	0 (0%)	0 (0%)	0 (0%)	1 (0.0044%)	0 (0%)	0 (0%)	x	x	x	x	y
TR_346	ORF23	Monocistron	Canonic	40556	39048	0 (0%)	0 (0%)	0 (0%)	1 (0.0044%)	4 (0.0159%)	5 (0.0196%)	x	y	x	x		Two criteria
TR_726	ORF25;ORF26;ORF27	Tricistron	Canonic	42379	48597	0 (0%)	0 (0%)	0 (0%)	1 (0.0044%)	3 (0.0119%)	0 (0%)	x	x	y	y		Two criteria
TR_1006	ORF24;ORF23	Bicistron	Canonic	43397	39044	0 (0%)	0 (0%)	0 (0%)	1 (0.0044%)	0 (0%)	0 (0%)	x	x	x	x	y
TR_727	ORF26;ORF27	Bicistron	TSS isoform	46724	48579	0 (0%)	0 (0%)	0 (0%)	1 (0.0044%)	1 (0.004%)	0 (0%)	x	y	y	x
TR_348	ORF26;ORF27	Bicistron	Canonic	46724	48597	0 (0%)	0 (0%)	0 (0%)	2 (0.0088%)	2 (0.008%)	2 (0.0078%)	x	y	y	x		Three criteria
TR_728	ORF27	Monocistron	TES isoform	47616	48579	0 (0%)	0 (0%)	0 (0%)	0 (0%)	1 (0.004%)	0 (0%)	x	y	y	y
TR_349	ORF27	Monocistron	Canonic	47616	48597	0 (0%)	0 (0%)	1 (0.3135%)	13 (0.0574%)	11 (0.0438%)	11 (0.0431%)	x	y	y	y		All four criteria
TR_354	ORF31;ORF32;ORF33	Tricistron	Canonic	50442	53913	0 (0%)	0 (0%)	0 (0%)	1 (0.0044%)	1 (0.004%)	2 (0.0078%)	x	x	x	x		One criteria
TR_730	ORF32;ORF33	Bicistron	Canonic	51196	53913	0 (0%)	0 (0%)	0 (0%)	7 (0.0309%)	3 (0.0119%)	0 (0%)	x	y	y	x		Two criteria
TR_355	ORF33	Monocistron	TSS isoform	51570	53913	0 (0%)	0 (0%)	0 (0%)	2 (0.0088%)	3 (0.0119%)	2 (0.0078%)	x	y	y	x
TR_731	ORF33	Monocistron	TSS isoform	51812	53913	0 (0%)	0 (0%)	0 (0%)	0 (0%)	2 (0.008%)	0 (0%)	x	x	x	x
TR_357	ORF33	Monocistron	Canonic	52552	53913	1 (0.3546%)	0 (0%)	0 (0%)	22 (0.0971%)	11 (0.0438%)	21 (0.0823%)	x	y	y	y		All four criteria
TR_358	ORF34;ORF35;ORF36;ORF37	Polycistron	Canonic	54382	58688	0 (0%)	0 (0%)	0 (0%)	6 (0.0265%)	2 (0.008%)	7 (0.0274%)	x	y	y	y		All four criteria
TR_359	ORF35;ORF36;ORF37	Tricistron	Canonic	55383	58688	0 (0%)	0 (0%)	0 (0%)	5 (0.0221%)	7 (0.0279%)	9 (0.0353%)	x	y	y	y		All four criteria
TR_360	ORF37;ORF38	Bicistron	TSS isoform	56454	58688	0 (0%)	0 (0%)	0 (0%)	0 (0%)	0 (0%)	2 (0.0078%)	x	x	x	x
TR_361	ORF37;ORF38	Bicistron	Canonic	57009	58688	0 (0%)	0 (0%)	0 (0%)	12 (0.053%)	12 (0.0478%)	12 (0.047%)	x	y	y	y		All four criteria
TR_734	ORF38	Monocistron	TSS isoform	57764	58688	0 (0%)	0 (0%)	0 (0%)	1 (0.0044%)	2 (0.008%)	0 (0%)	x	y	x	x
TR_735	ORF38	Monocistron	TSS isoform	57856	58688	0 (0%)	0 (0%)	0 (0%)	1 (0.0044%)	1 (0.004%)	0 (0%)	x	y	y	x
TR_362	ORF38	Monocistron	TSS isoform	58074	58688	0 (0%)	0 (0%)	0 (0%)	2 (0.0088%)	2 (0.008%)	4 (0.0157%)	x	y	x	y
TR_363	ORF38	Monocistron	TSS isoform	58099	58688	0 (0%)	0 (0%)	0 (0%)	3 (0.0132%)	4 (0.0159%)	2 (0.0078%)	x	y	y	y
TR_364	ORF38	Monocistron	Canonic	58187	58688	5 (1.773%)	1 (0.5952%)	3 (0.9404%)	101 (0.4458%)	109 (0.4338%)	134 (0.5251%)	x	y	y	y		All four criteria
TR_367	ORF39	Monocistron	Canonic	60049	58700	0 (0%)	0 (0%)	0 (0%)	17 (0.075%)	22 (0.0876%)	18 (0.0705%)	x	y	y	y		All four criteria
TR_370	ORF40;ORF41	Bicistron	Canonic	60103	62375	0 (0%)	0 (0%)	0 (0%)	0 (0%)	0 (0%)	1 (0.0039%)	x	x	y	x		One criteria
TR_373	ORF42	Monocistron	Canonic	63110	62226	0 (0%)	0 (0%)	0 (0%)	2 (0.0088%)	5 (0.0199%)	3 (0.0118%)	x	y	y	x		Three criteria
TR_375	ORF42	Monocistron	TES isoform	63110	62239	0 (0%)	0 (0%)	0 (0%)	0 (0%)	1 (0.004%)	1 (0.0039%)	x	y	y	x
TR_740	ORF44	Monocistron	Canonic	63192	67135	0 (0%)	0 (0%)	0 (0%)	1 (0.0044%)	1 (0.004%)	0 (0%)	x	x	y	x		One criteria
TR_374	ORF43;ORF42	Bicistron	Canonic	64794	62226	0 (0%)	0 (0%)	0 (0%)	1 (0.0044%)	0 (0%)	1 (0.0039%)	x	x	y	x		One criteria
TR_394	ORF45	Monocistron	TSS isoform	68472	67139	0 (0%)	0 (0%)	0 (0%)	9 (0.0397%)	11 (0.0438%)	15 (0.0588%)	x	y	y	y
TR_395	ORF45	Monocistron	TSS isoform	68490	67139	0 (0%)	0 (0%)	0 (0%)	4 (0.0177%)	3 (0.0119%)	2 (0.0078%)	x	y	x	x
TR_396	ORF45	Monocistron	TSS isoform	68600	67139	1 (0.3546%)	0 (0%)	0 (0%)	7 (0.0309%)	4 (0.0159%)	11 (0.0431%)	y	y	y	y
TR_397	ORF45	Monocistron	TSS isoform	68621	67139	0 (0%)	0 (0%)	0 (0%)	12 (0.053%)	6 (0.0239%)	11 (0.0431%)	x	y	y	y
TR_398	ORF45	Monocistron	TSS isoform	68644	67139	1 (0.3546%)	0 (0%)	0 (0%)	17 (0.075%)	16 (0.0637%)	18 (0.0705%)	x	y	y	y
TR_399	ORF45	Monocistron	TSS isoform	68668	67139	0 (0%)	0 (0%)	0 (0%)	26 (0.1148%)	24 (0.0955%)	30 (0.1176%)	y	y	y	y
TR_400	ORF45	Monocistron	Canonic	68679	67139	1 (0.3546%)	0 (0%)	0 (0%)	28 (0.1236%)	33 (0.1313%)	27 (0.1058%)	y	y	y	y		All four criteria
TR_401	ORF45	Monocistron	TSS isoform	68710	67139	0 (0%)	0 (0%)	0 (0%)	4 (0.0177%)	7 (0.0279%)	3 (0.0118%)	x	y	y	x
TR_402	ORF45	Monocistron	TSS isoform	68768	67139	0 (0%)	0 (0%)	0 (0%)	2 (0.0088%)	7 (0.0279%)	6 (0.0235%)	x	y	x	x
TR_867	ORF45	Monocistron	TSS isoform	68801	67139	0 (0%)	0 (0%)	0 (0%)	2 (0.0088%)	0 (0%)	0 (0%)	x	y	x	x
TR_403	ORF45	Monocistron	TSS isoform	68952	67139	0 (0%)	0 (0%)	0 (0%)	17 (0.075%)	10 (0.0398%)	12 (0.047%)	x	y	y	x
TR_404	ORF45	Monocistron	TSS isoform	69189	67139	0 (0%)	0 (0%)	0 (0%)	1 (0.0044%)	0 (0%)	1 (0.0039%)	x	y	x	x
TR_405	ORF46;ORF45	Bicistron	Canonic	69246	67139	1 (0.3546%)	0 (0%)	0 (0%)	30 (0.1324%)	23 (0.0915%)	28 (0.1097%)	x	y	y	x		Three criteria
TR_406	ORF46;ORF45	Bicistron	TSS isoform	69601	67139	0 (0%)	0 (0%)	0 (0%)	0 (0%)	3 (0.0119%)	2 (0.0078%)	x	y	y	y
TR_407	ORF47;ORF46;ORF45	Tricistron	Canonic	69779	67139	0 (0%)	0 (0%)	0 (0%)	35 (0.1545%)	27 (0.1074%)	48 (0.1881%)	x	y	y	y		All four criteria
TR_868	ORF47;ORF46;ORF45	Tricistron	TSS isoform	70817	67139	0 (0%)	0 (0%)	0 (0%)	2 (0.0088%)	0 (0%)	0 (0%)	x	x	x	x
TR_408	ORF47;ORF46;ORF45	Tricistron	TSS isoform	71129	67139	0 (0%)	0 (0%)	0 (0%)	1 (0.0044%)	0 (0%)	1 (0.0039%)	x	x	x	y
TR_409	ORF48;ORF47;ORF46;ORF45	Polycistron	Canonic	71242	67139	0 (0%)	0 (0%)	0 (0%)	1 (0.0044%)	1 (0.004%)	5 (0.0196%)	x	y	x	y		Three criteria
TR_419	ORF50;K8;K8.1	Polycistron	Canonic	71375	76550	0 (0%)	0 (0%)	0 (0%)	0 (0%)	0 (0%)	1 (0.0039%)	x	y	x	y		Two criteria
TR_420	ORF49	Monocistron	Canonic	72451	71431	0 (0%)	0 (0%)	0 (0%)	20 (0.0883%)	15 (0.0597%)	28 (0.1097%)	x	y	x	x		Two criteria
TR_750	K8;K8.1	Bicistron	No intron	73671	76550	0 (0%)	0 (0%)	0 (0%)	0 (0%)	1 (0.004%)	0 (0%)	x	y	x	x
TR_421	ORF49	Monocistron	TSS isoform	74345	71431	0 (0%)	0 (0%)	0 (0%)	2 (0.0088%)	2 (0.008%)	1 (0.0039%)	x	y	y	x
TR_422	ORF49	Monocistron	TSS isoform	74443	71431	0 (0%)	0 (0%)	0 (0%)	6 (0.0265%)	3 (0.0119%)	6 (0.0235%)	x	y	y	y
TR_423	ORF49	Monocistron	TSS isoform	74470	71431	0 (0%)	0 (0%)	0 (0%)	8 (0.0353%)	4 (0.0159%)	2 (0.0078%)	x	y	y	y
TR_444	K8;K8.1	Bicistron	No intron	74629	76550	0 (0%)	0 (0%)	0 (0%)	0 (0%)	0 (0%)	4 (0.0157%)	x	y	y	y
TR_453	K8;K8.1	Bicistron	No intron	74661	76550	0 (0%)	0 (0%)	0 (0%)	16 (0.0706%)	6 (0.0239%)	11 (0.0431%)	y	y	y	y
TR_882	K8;K8.1	Bicistron	No intron	74720	76550	0 (0%)	0 (0%)	0 (0%)	1 (0.0044%)	0 (0%)	0 (0%)	y	y	y	y
TR_463	K8;K8.1	Bicistron	No intron	74804	76550	0 (0%)	0 (0%)	0 (0%)	0 (0%)	0 (0%)	1 (0.0039%)	x	y	y	y
TR_471	K8;K8.1	Bicistron	No intron	75074	76550	0 (0%)	0 (0%)	0 (0%)	0 (0%)	0 (0%)	1 (0.0039%)	x	y	x	y
TR_763	K8;K8.1	Bicistron	No intron	75105	76550	0 (0%)	0 (0%)	0 (0%)	0 (0%)	1 (0.004%)	0 (0%)	x	y	y	x
TR_885	K8;K8.1	Bicistron	No intron	75144	76550	0 (0%)	0 (0%)	0 (0%)	3 (0.0132%)	0 (0%)	0 (0%)	x	x	y	x
TR_485	K8;K8.1	Bicistron	No intron	75388	76550	0 (0%)	0 (0%)	0 (0%)	0 (0%)	0 (0%)	1 (0.0039%)	x	y	y	y
TR_491	K8.1	Monocistron	No intron	75718	76550	0 (0%)	0 (0%)	0 (0%)	1 (0.0044%)	9 (0.0358%)	3 (0.0118%)	y	y	y	y
TR_498	ORF52	Monocistron	Canonic	77062	76522	3 (1.0638%)	1 (0.5952%)	3 (0.9404%)	125 (0.5517%)	88 (0.3502%)	117 (0.4585%)	x	y	x	y		Three criteria
TR_499	ORF52	Monocistron	TSS isoform	77166	76522	0 (0%)	0 (0%)	0 (0%)	4 (0.0177%)	1 (0.004%)	3 (0.0118%)	x	y	x	y
TR_500	ORF52	Monocistron	TSS isoform	77211	76522	0 (0%)	0 (0%)	0 (0%)	3 (0.0132%)	3 (0.0119%)	4 (0.0157%)	x	y	x	y
TR_772	ORF52	Monocistron	TSS isoform	77230	76522	0 (0%)	0 (0%)	0 (0%)	5 (0.0221%)	3 (0.0119%)	0 (0%)	x	y	x	y
TR_501	ORF52	Monocistron	TSS isoform	77423	76522	0 (0%)	0 (0%)	0 (0%)	0 (0%)	1 (0.004%)	2 (0.0078%)	x	y	x	x
TR_503	ORF54	Monocistron	TES isoform	77480	78530	0 (0%)	0 (0%)	0 (0%)	7 (0.0309%)	3 (0.0119%)	5 (0.0196%)	x	y	x	y
TR_504	ORF54	Monocistron	Canonic	77480	78594	0 (0%)	0 (0%)	2 (0.627%)	16 (0.0706%)	25 (0.0995%)	29 (0.1136%)	x	y	x	y		Three criteria
TR_502	ORF53;ORF52	Bicistron	Canonic	77512	76522	0 (0%)	0 (0%)	0 (0%)	35 (0.1545%)	36 (0.1433%)	34 (0.1332%)	x	y	y	x		Three criteria
TR_518	ORF56;ORF57	Bicistron	Canonic	78813	83450	0 (0%)	0 (0%)	0 (0%)	3 (0.0132%)	1 (0.004%)	4 (0.0157%)	x	x	y	x		Three criteria
TR_512	ORF55	Monocistron	Canonic	79524	78520	0 (0%)	0 (0%)	1 (0.3135%)	31 (0.1368%)	26 (0.1035%)	23 (0.0901%)	x	y	y	y		All four criteria
TR_513	ORF55	Monocistron	TSS isoform	79752	78520	0 (0%)	0 (0%)	0 (0%)	1 (0.0044%)	3 (0.0119%)	5 (0.0196%)	x	y	y	x
TR_776	ORF57	Monocistron	No intron	81820	83450	0 (0%)	0 (0%)	0 (0%)	2 (0.0088%)	4 (0.0159%)	0 (0%)	x	y	y	x
TR_550	K9	Monocistron	Canonic	85101	83605	4 (1.4184%)	4 (2.381%)	2 (0.627%)	306 (1.3506%)	214 (0.8516%)	323 (1.2658%)	y	y	y	y		All four criteria
TR_557	K9	Monocistron	TES isoform	85101	83662	0 (0%)	0 (0%)	0 (0%)	2 (0.0088%)	0 (0%)	3 (0.0118%)	y	y	y	y
TR_551	K9	Monocistron	TSS isoform	85159	83605	4 (1.4184%)	2 (1.1905%)	1 (0.3135%)	15 (0.0662%)	11 (0.0438%)	24 (0.0941%)	x	y	y	y
TR_552	K9	Monocistron	TSS isoform	85211	83605	0 (0%)	0 (0%)	0 (0%)	1 (0.0044%)	2 (0.008%)	5 (0.0196%)	y	y	y	x
TR_553	K9	Monocistron	TSS isoform	85350	83605	0 (0%)	0 (0%)	0 (0%)	3 (0.0132%)	6 (0.0239%)	4 (0.0157%)	x	y	y	x
TR_555	K9	Monocistron	TSS isoform	85490	83605	0 (0%)	0 (0%)	0 (0%)	2 (0.0088%)	2 (0.008%)	3 (0.0118%)	x	y	y	y
TR_556	K9	Monocistron	TSS isoform	85503	83605	0 (0%)	0 (0%)	0 (0%)	4 (0.0177%)	3 (0.0119%)	4 (0.0157%)	x	y	y	x
TR_888	K9	Monocistron	TSS isoform	85995	83605	0 (0%)	0 (0%)	0 (0%)	1 (0.0044%)	0 (0%)	0 (0%)	x	x	x	x
TR_889	K9	Monocistron	TSS isoform	86657	83605	0 (0%)	0 (0%)	0 (0%)	1 (0.0044%)	0 (0%)	0 (0%)	x	y	y	x
TR_570	K10	Bicistron	No intron	88859	85821	0 (0%)	0 (0%)	0 (0%)	2 (0.0088%)	3 (0.0119%)	1 (0.0039%)	x	y	y	x
TR_796	K10	Bicistron	No intron	89073	85821	0 (0%)	0 (0%)	0 (0%)	2 (0.0088%)	1 (0.004%)	0 (0%)	x	y	y	y
TR_600	ORF58	Monocistron	TSS isoform	95406	94285	0 (0%)	0 (0%)	0 (0%)	3 (0.0132%)	5 (0.0199%)	4 (0.0157%)	x	y	x	x
TR_601	ORF58	Monocistron	TSS isoform	95425	94285	0 (0%)	0 (0%)	0 (0%)	3 (0.0132%)	3 (0.0119%)	1 (0.0039%)	x	y	x	x
TR_602	ORF58	Monocistron	TSS isoform	95575	94285	0 (0%)	0 (0%)	0 (0%)	3 (0.0132%)	4 (0.0159%)	7 (0.0274%)	x	y	x	x
TR_603	ORF58	Monocistron	Canonic	95640	94285	0 (0%)	2 (1.1905%)	1 (0.3135%)	207 (0.9137%)	161 (0.6407%)	243 (0.9523%)	x	y	y	y		All four criteria
TR_604	ORF58	Monocistron	TSS isoform	95699	94285	0 (0%)	0 (0%)	0 (0%)	10 (0.0441%)	6 (0.0239%)	10 (0.0392%)	x	y	y	y
TR_605	ORF58	Monocistron	TSS isoform	95747	94285	0 (0%)	0 (0%)	0 (0%)	5 (0.0221%)	4 (0.0159%)	6 (0.0235%)	x	y	y	x
TR_606	ORF58	Monocistron	TSS isoform	95822	94285	0 (0%)	0 (0%)	0 (0%)	3 (0.0132%)	2 (0.008%)	4 (0.0157%)	x	y	y	x
TR_607	ORF58	Monocistron	TSS isoform	95857	94285	0 (0%)	0 (0%)	0 (0%)	2 (0.0088%)	2 (0.008%)	4 (0.0157%)	x	y	y	x
TR_892	ORF58	Monocistron	TSS isoform	95953	94285	0 (0%)	0 (0%)	0 (0%)	2 (0.0088%)	0 (0%)	0 (0%)	x	y	y	x
TR_608	ORF58	Monocistron	TSS isoform	96000	94285	0 (0%)	0 (0%)	0 (0%)	0 (0%)	0 (0%)	2 (0.0078%)	x	y	x	x
TR_609	ORF58	Monocistron	TSS isoform	96088	94285	0 (0%)	0 (0%)	0 (0%)	3 (0.0132%)	3 (0.0119%)	4 (0.0157%)	x	y	x	x
TR_893	ORF58	Monocistron	TSS isoform	96115	94285	0 (0%)	0 (0%)	0 (0%)	3 (0.0132%)	0 (0%)	0 (0%)	x	y	x	x
TR_610	ORF58	Monocistron	TSS isoform	96155	94285	0 (0%)	0 (0%)	0 (0%)	2 (0.0088%)	4 (0.0159%)	5 (0.0196%)	x	y	x	x
TR_611	ORF58	Monocistron	TSS isoform	96202	94285	0 (0%)	0 (0%)	0 (0%)	1 (0.0044%)	8 (0.0318%)	3 (0.0118%)	x	y	y	y
TR_612	ORF58	Monocistron	TSS isoform	96309	94285	0 (0%)	0 (0%)	0 (0%)	2 (0.0088%)	2 (0.008%)	1 (0.0039%)	x	y	y	x
TR_613	ORF58	Monocistron	TSS isoform	96330	94285	0 (0%)	0 (0%)	0 (0%)	4 (0.0177%)	3 (0.0119%)	6 (0.0235%)	x	y	y	x
TR_614	ORF58	Monocistron	TSS isoform	96403	94285	0 (0%)	0 (0%)	0 (0%)	8 (0.0353%)	2 (0.008%)	5 (0.0196%)	x	y	y	y
TR_615	ORF58	Monocistron	TSS isoform	96444	94285	0 (0%)	0 (0%)	0 (0%)	2 (0.0088%)	1 (0.004%)	2 (0.0078%)	x	y	y	x
TR_616	ORF58	Monocistron	TSS isoform	96462	94285	0 (0%)	0 (0%)	0 (0%)	4 (0.0177%)	2 (0.008%)	2 (0.0078%)	x	y	y	x
TR_799	ORF58	Monocistron	TSS isoform	96537	94285	0 (0%)	0 (0%)	0 (0%)	4 (0.0177%)	5 (0.0199%)	0 (0%)	x	y	y	x
TR_618	ORF59;ORF58	Bicistron	Canonic	96613	94285	3 (1.0638%)	1 (0.5952%)	2 (0.627%)	501 (2.2113%)	464 (1.8465%)	588 (2.3043%)	y	y	y	y		All four criteria
TR_619	ORF60;ORF59;ORF58	Tricistron	Canonic	97665	94285	0 (0%)	0 (0%)	0 (0%)	3 (0.0132%)	1 (0.004%)	4 (0.0157%)	x	y	y	x		Three criteria
TR_800	ORF61;ORF60;ORF59;ORF58	Polycistron	Canonic	100148	94285	1 (0.3546%)	0 (0%)	0 (0%)	1 (0.0044%)	1 (0.004%)	0 (0%)	x	x	y	y		Two criteria
TR_1009	ORF62,ORF61,ORF60,ORF59,ORF58	Polycistron	Canonic	101123	94285	0 (0%)	0 (0%)	0 (0%)	1 (0.0044%)	0 (0%)	0 (0%)	x	x	x	x	y
TR_1003	ORF62	Monocistron	Canonic	101173	98147	0 (0%)	0 (0%)	0 (0%)	0 (0%)	0 (0%)	0 (0%)	x	y	x	x	y
TR_622	ORF65	Monocistron	Canonic	112338	111626	2 (0.7092%)	0 (0%)	0 (0%)	52 (0.2295%)	57 (0.2268%)	48 (0.1881%)	x	y	y	y		All four criteria
TR_625	ORF65	Monocistron	TSS isoform	112999	111626	0 (0%)	1 (0.5952%)	0 (0%)	2 (0.0088%)	0 (0%)	1 (0.0039%)	x	x	x	x
TR_804	ORF66;ORF65	Bicistron	TSS isoform	113955	111626	0 (0%)	0 (0%)	0 (0%)	0 (0%)	1 (0.004%)	0 (0%)	x	y	x	x
TR_805	ORF66;ORF65	Bicistron	Canonic	114115	111626	0 (0%)	0 (0%)	0 (0%)	1 (0.0044%)	3 (0.0119%)	0 (0%)	x	y	x	x		One criteria
TR_626	ORF67;ORF66;ORF65	Tricistron	Canonic	114500	111626	0 (0%)	0 (0%)	0 (0%)	7 (0.0309%)	13 (0.0517%)	15 (0.0588%)	x	y	y	y		All four criteria
TR_807	ORF69	Monocistron	TSS isoform	114647	117240	0 (0%)	0 (0%)	0 (0%)	3 (0.0132%)	2 (0.008%)	0 (0%)	x	x	y	y
TR_627	ORF67A;ORF67;ORF66;ORF65	Polycistron	Canonic	114674	111626	0 (0%)	0 (0%)	0 (0%)	4 (0.0177%)	1 (0.004%)	2 (0.0078%)	x	x	y	x		Three criteria
TR_628	ORF69	Monocistron	TSS isoform	114731	117240	0 (0%)	0 (0%)	0 (0%)	2 (0.0088%)	4 (0.0159%)	1 (0.0039%)	x	y	y	y
TR_894	ORF67A;ORF67;ORF66;ORF65	Polycistron	TSS isoform	115443	111626	0 (0%)	0 (0%)	0 (0%)	1 (0.0044%)	0 (0%)	0 (0%)	x	y	x	y
TR_629	ORF69	Monocistron	TSS isoform	115538	117240	0 (0%)	0 (0%)	0 (0%)	3 (0.0132%)	3 (0.0119%)	8 (0.0314%)	x	y	x	y
TR_630	ORF69	Monocistron	TSS isoform	115716	117240	0 (0%)	0 (0%)	0 (0%)	1 (0.0044%)	4 (0.0159%)	2 (0.0078%)	x	y	x	y
TR_631	ORF69	Monocistron	Canonic	116030	117240	1 (0.3546%)	1 (0.5952%)	2 (0.627%)	72 (0.3178%)	64 (0.2547%)	67 (0.2626%)	x	y	y	y		All four criteria
TR_635	K12	Monocistron	Canonic	119204	117248	0 (0%)	1 (0.5952%)	0 (0%)	19 (0.0839%)	12 (0.0478%)	9 (0.0353%)	y	y	y	y		All four criteria
TR_809	K12	Monocistron	TES isoform	119204	117652	0 (0%)	0 (0%)	0 (0%)	1 (0.0044%)	1 (0.004%)	0 (0%)	x	x	y	y
TR_643	ORF71	Monocistron	TSS isoform	123327	122511	0 (0%)	0 (0%)	0 (0%)	4 (0.0177%)	1 (0.004%)	1 (0.0039%)	y	y	x	x
TR_644	ORF71	Monocistron	TSS isoform	123504	122511	0 (0%)	0 (0%)	0 (0%)	2 (0.0088%)	1 (0.004%)	1 (0.0039%)	x	y	y	y
TR_645	ORF71	Monocistron	Canonic	123518	122511	2 (0.7092%)	0 (0%)	1 (0.3135%)	2 (0.0088%)	7 (0.0279%)	8 (0.0314%)	x	y	x	y		Three criteria
TR_646	ORF71	Monocistron	TSS isoform	123645	122511	0 (0%)	0 (0%)	0 (0%)	1 (0.0044%)	2 (0.008%)	1 (0.0039%)	x	y	y	x
TR_647	ORF71	Monocistron	TSS isoform	123702	122511	0 (0%)	0 (0%)	0 (0%)	2 (0.0088%)	0 (0%)	1 (0.0039%)	x	y	x	x
TR_648	ORF71	Monocistron	TSS isoform	123730	122511	0 (0%)	0 (0%)	0 (0%)	4 (0.0177%)	7 (0.0279%)	7 (0.0274%)	x	y	y	x
TR_649	ORF72;ORF71	Bicistron	TSS isoform	124079	122511	0 (0%)	0 (0%)	0 (0%)	6 (0.0265%)	3 (0.0119%)	6 (0.0235%)	x	y	y	y
TR_650	ORF72;ORF71	Bicistron	Canonic	124200	122511	3 (1.0638%)	2 (1.1905%)	0 (0%)	20 (0.0883%)	27 (0.1074%)	26 (0.1019%)	x	y	y	y		All four criteria
TR_654	ORF72	Monocistron	Canonic	124200	123187	0 (0%)	0 (0%)	0 (0%)	2 (0.0088%)	2 (0.008%)	3 (0.0118%)	x	y	y	y		All four criteria
TR_652	ORF72;ORF71	Bicistron	TSS isoform	124225	122511	0 (0%)	0 (0%)	0 (0%)	10 (0.0441%)	6 (0.0239%)	7 (0.0274%)	x	y	y	y
TR_1012	ORF73;ORF72;ORF71	Tricistron	Canonic	127936	122509	0 (0%)	0 (0%)	0 (0%)	1 (0.0044%)	0 (0%)	0 (0%)	x	x	x	x	y
TR_903	K14	Monocistron	Canonic	128174	129894	0 (0%)	0 (0%)	0 (0%)	1 (0.0044%)	0 (0%)	0 (0%)	x	x	y	y		Two criteria
TR_656	K14;ORF74	Bicistron	Canonic	128174	130872	0 (0%)	0 (0%)	0 (0%)	12 (0.053%)	10 (0.0398%)	20 (0.0784%)	x	y	y	y		All four criteria
TR_1021	ORF74	Monocistron	Canonic	129392	130872	0 (0%)	0 (0%)	0 (0%)	0 (0%)	1 (0.004%)	0 (0%)	x	x	x	x	y
y= present
x= absent
all four criteria= dRNA, dcDNA, CAGE and RAMPAGE

## Sheet: Suppl. T. 2B - non-coding RNAs
B: non-coding RNAs
TR_ID	RNA	Type	TSS	TES	splice	dcDNA-Seq 0h - A	dcDNA-Seq 0h - B	dcDNA-Seq 0h - C	dcDNA-Seq 24h - A	dcDNA-Seq 24h - B	dcDNA-Seq 24h - C	dRNA-Seq 0h	dRNA-Seq 24h	CAGE	RAMPAGE	Manually detected
TR_662	K1	lncRNA	70	548		0 (0%)	0 (0%)	0 (0%)	0 (0%)	1 (0.004%)	0 (0%)	x	x	y	y
TR_8	ORF6	lncRNA	3134	5725		0 (0%)	0 (0%)	0 (0%)	0 (0%)	0 (0%)	1 (0.0039%)	x	x	y	y
TR_12	ORF6;ORF7	lncRNA	6344	7009		0 (0%)	0 (0%)	0 (0%)	5 (0.0221%)	3 (0.0119%)	3 (0.0118%)	x	y	y	x
TR_13	ORF6;ORF7	lncRNA	6460	7009		0 (0%)	0 (0%)	2 (0.627%)	15 (0.0662%)	20 (0.0796%)	12 (0.047%)	x	y	y	y
TR_664	ORF7	lncRNA	6649	7009		0 (0%)	0 (0%)	0 (0%)	0 (0%)	2 (0.008%)	0 (0%)	x	y	x	x
TR_14	ORF7	ncRNA	6824	7009		0 (0%)	0 (0%)	1 (0.3135%)	1 (0.0044%)	2 (0.008%)	1 (0.0039%)	x	y	x	x
TR_15	ORF7	ncRNA	6854	7009		0 (0%)	0 (0%)	0 (0%)	0 (0%)	3 (0.0119%)	1 (0.0039%)	x	y	x	x
TR_665	ORF7	ncRNA	6911	7009		0 (0%)	0 (0%)	0 (0%)	0 (0%)	2 (0.008%)	0 (0%)	x	x	x	x
TR_1014	ORF7	lncRNA	7630	8360		0 (0%)	0 (0%)	0 (0%)	1 (0.0044%)	0 (0%)	0 (0%)	x	x	x	x	y
TR_666	ORF8	asRNA	10261	8955		0 (0%)	0 (0%)	0 (0%)	0 (0%)	2 (0.008%)	0 (0%)	x	x	x	x
TR_50	K2	ncRNA	17317	17162		0 (0%)	0 (0%)	0 (0%)	21 (0.0927%)	47 (0.187%)	25 (0.098%)	x	y	x	x
TR_686	Intergenic	ncRNA	19936	19783		0 (0%)	0 (0%)	0 (0%)	0 (0%)	1 (0.004%)	0 (0%)	x	x	x	x
TR_839	ORF70	lncRNA	20777	20459		0 (0%)	0 (0%)	0 (0%)	1 (0.0044%)	0 (0%)	0 (0%)	x	y	x	x
TR_150	ORF70	lncRNA	21097	20459		0 (0%)	0 (0%)	0 (0%)	8 (0.0353%)	4 (0.0159%)	6 (0.0235%)	x	y	y	y
TR_151	ORF70	lncRNA	21118	20459		0 (0%)	0 (0%)	0 (0%)	1 (0.0044%)	0 (0%)	1 (0.0039%)	x	y	y	y
TR_689	ORF70	lncRNA	21140	20459		0 (0%)	0 (0%)	0 (0%)	1 (0.0044%)	1 (0.004%)	0 (0%)	x	y	y	y
TR_172	K4	asRNA	21288	21563		0 (0%)	0 (0%)	0 (0%)	0 (0%)	0 (0%)	1 (0.0039%)	x	x	x	x
TR_173	K4	asRNA	21288	21834		0 (0%)	0 (0%)	0 (0%)	0 (0%)	1 (0.004%)	1 (0.0039%)	x	x	x	x
TR_690	K4.2	lncRNA	22977	22627		0 (0%)	0 (0%)	0 (0%)	0 (0%)	1 (0.004%)	0 (0%)	x	x	y	x
TR_691	OriLytL	lncRNA	24178	24760		0 (0%)	1 (0.5952%)	0 (0%)	0 (0%)	1 (0.004%)	0 (0%)	x	y	y	y
TR_174	OriLytL	lncRNA	24178	24853		0 (0%)	0 (0%)	0 (0%)	0 (0%)	2 (0.008%)	2 (0.0078%)	y	y	y	y
TR_175	OriLytL	lncRNA	24178	24902		0 (0%)	0 (0%)	0 (0%)	0 (0%)	0 (0%)	1 (0.0039%)	x	y	y	y
TR_692	OriLytL	lncRNA	24178	24921		0 (0%)	0 (0%)	0 (0%)	0 (0%)	1 (0.004%)	0 (0%)	x	y	y	y
TR_176	OriLytL	lncRNA	24178	25076		0 (0%)	0 (0%)	0 (0%)	3 (0.0132%)	7 (0.0279%)	7 (0.0274%)	x	y	y	y
TR_177	OriLytL	lncRNA	24178	25087		0 (0%)	0 (0%)	0 (0%)	0 (0%)	0 (0%)	1 (0.0039%)	x	y	y	y
TR_178	OriLytL	lncRNA	24178	25148		0 (0%)	1 (0.5952%)	0 (0%)	0 (0%)	1 (0.004%)	1 (0.0039%)	x	y	y	y
TR_179	OriLytL	lncRNA	24178	25213		0 (0%)	0 (0%)	0 (0%)	0 (0%)	0 (0%)	1 (0.0039%)	x	y	y	y
TR_180	OriLytL	lncRNA	24178	25392		0 (0%)	0 (0%)	0 (0%)	56 (0.2472%)	59 (0.2348%)	46 (0.1803%)	y	y	y	y
TR_693	OriLytL	lncRNA	24178	25409		0 (0%)	0 (0%)	0 (0%)	0 (0%)	3 (0.0119%)	0 (0%)	y	y	y	y
TR_694	OriLytL	lncRNA	24178	25589		0 (0%)	0 (0%)	0 (0%)	1 (0.0044%)	1 (0.004%)	0 (0%)	x	y	y	y
TR_181	OriLytL	lncRNA	24178	26046		0 (0%)	0 (0%)	0 (0%)	0 (0%)	0 (0%)	1 (0.0039%)	x	y	y	y
TR_182	OriLytL	lncRNA	24270	25392		0 (0%)	0 (0%)	0 (0%)	0 (0%)	1 (0.004%)	1 (0.0039%)	x	y	x	x
TR_183	OriLytL	lncRNA	24370	25392		0 (0%)	0 (0%)	0 (0%)	0 (0%)	1 (0.004%)	1 (0.0039%)	y	y	x	x
TR_695	OriLytL	lncRNA	24410	25392		0 (0%)	0 (0%)	0 (0%)	1 (0.0044%)	1 (0.004%)	0 (0%)	x	y	x	x
TR_696	OriLytL	lncRNA	24570	25076		0 (0%)	0 (0%)	0 (0%)	0 (0%)	1 (0.004%)	0 (0%)	x	y	x	x
TR_184	OriLytL	lncRNA	24570	25392		0 (0%)	0 (0%)	0 (0%)	2 (0.0088%)	0 (0%)	1 (0.0039%)	x	y	x	x
TR_697	OriLytL	ncRNA	24704	24902		0 (0%)	0 (0%)	0 (0%)	0 (0%)	1 (0.004%)	0 (0%)	x	y	y	x
TR_185	OriLytL	lncRNA	24704	25076		0 (0%)	0 (0%)	0 (0%)	0 (0%)	0 (0%)	4 (0.0157%)	x	y	y	x
TR_186	OriLytL	lncRNA	24704	25392		0 (0%)	0 (0%)	0 (0%)	5 (0.0221%)	6 (0.0239%)	5 (0.0196%)	x	y	y	x
TR_187	OriLytL	lncRNA	24765	25076		0 (0%)	0 (0%)	0 (0%)	0 (0%)	0 (0%)	1 (0.0039%)	x	y	x	x
TR_188	OriLytL	lncRNA	24765	25392		0 (0%)	0 (0%)	0 (0%)	3 (0.0132%)	9 (0.0358%)	3 (0.0118%)	x	y	x	x
TR_189	OriLytL	lncRNA	24765	25589		0 (0%)	0 (0%)	0 (0%)	0 (0%)	0 (0%)	1 (0.0039%)	x	y	x	x
TR_190	OriLytL	lncRNA	24809	25076		0 (0%)	0 (0%)	0 (0%)	0 (0%)	0 (0%)	1 (0.0039%)	x	y	x	y
TR_698	OriLytL	lncRNA	24809	25392		0 (0%)	0 (0%)	0 (0%)	3 (0.0132%)	2 (0.008%)	0 (0%)	x	y	x	y
TR_841	OriLytL	ncRNA	24875	24982		0 (0%)	0 (0%)	0 (0%)	1 (0.0044%)	0 (0%)	0 (0%)	x	y	x	y
TR_191	OriLytL	lncRNA	24875	25076		0 (0%)	0 (0%)	0 (0%)	0 (0%)	0 (0%)	1 (0.0039%)	x	y	x	y
TR_842	OriLytL	lncRNA	24875	25122		0 (0%)	0 (0%)	0 (0%)	1 (0.0044%)	0 (0%)	0 (0%)	x	y	x	y
TR_192	OriLytL	lncRNA	24875	25392		0 (0%)	0 (0%)	0 (0%)	1 (0.0044%)	0 (0%)	6 (0.0235%)	y	y	x	y
TR_193	OriLytL	ncRNA	24890	25011		0 (0%)	0 (0%)	0 (0%)	0 (0%)	0 (0%)	1 (0.0039%)	x	y	y	y
TR_194	OriLytL	lncRNA	24890	25392		0 (0%)	0 (0%)	0 (0%)	2 (0.0088%)	1 (0.004%)	1 (0.0039%)	y	y	y	y
TR_701	Intergenic	ncRNA	24915	25076		0 (0%)	0 (0%)	0 (0%)	0 (0%)	1 (0.004%)	0 (0%)	x	y	x	y
TR_196	Intergenic	lncRNA	24915	25392		0 (0%)	0 (0%)	0 (0%)	0 (0%)	1 (0.004%)	2 (0.0078%)	x	y	x	y
TR_197	Intergenic	lncRNA	24999	25392		0 (0%)	0 (0%)	0 (0%)	2 (0.0088%)	6 (0.0239%)	1 (0.0039%)	x	y	x	x
TR_210	Intergenic	lncRNA	25054	25392		0 (0%)	0 (0%)	0 (0%)	1 (0.0044%)	0 (0%)	1 (0.0039%)	x	y	x	x
TR_223	Intergenic	ncRNA	25213	25392		0 (0%)	0 (0%)	0 (0%)	4 (0.0177%)	9 (0.0358%)	4 (0.0157%)	x	y	x	x
TR_224	Intergenic	ncRNA	25231	25392		0 (0%)	0 (0%)	0 (0%)	0 (0%)	5 (0.0199%)	5 (0.0196%)	x	y	x	x
TR_198	Intergenic	lncRNA	25344	25014		0 (0%)	0 (0%)	0 (0%)	1 (0.0044%)	3 (0.0119%)	2 (0.0078%)	x	x	x	x
TR_209	Intergenic	lncRNA	25344	25050		0 (0%)	0 (0%)	0 (0%)	0 (0%)	0 (0%)	2 (0.0078%)	x	x	x	x
TR_215	Intergenic	ncRNA	25344	25198		0 (0%)	0 (0%)	0 (0%)	1 (0.0044%)	2 (0.008%)	2 (0.0078%)	x	x	x	x
TR_199	Intergenic	lncRNA	25357	25014		0 (0%)	0 (0%)	0 (0%)	4 (0.0177%)	1 (0.004%)	2 (0.0078%)	x	y	x	x
TR_216	Intergenic	ncRNA	25357	25198		0 (0%)	0 (0%)	0 (0%)	1 (0.0044%)	0 (0%)	5 (0.0196%)	x	y	x	x
TR_200	K5	lncRNA	25739	25014		0 (0%)	0 (0%)	0 (0%)	1 (0.0044%)	0 (0%)	1 (0.0039%)	x	y	y	x
TR_848	K5	lncRNA	25739	25198		0 (0%)	0 (0%)	0 (0%)	1 (0.0044%)	0 (0%)	0 (0%)	x	y	y	x
TR_225	K5	lncRNA	25739	25495		0 (0%)	0 (0%)	0 (0%)	5 (0.0221%)	13 (0.0517%)	9 (0.0353%)	x	y	y	x
TR_226	K5	lncRNA	25791	25495		0 (0%)	0 (0%)	0 (0%)	3 (0.0132%)	9 (0.0358%)	3 (0.0118%)	x	y	y	x
TR_227	K5	lncRNA	25824	25495		0 (0%)	0 (0%)	0 (0%)	1 (0.0044%)	6 (0.0239%)	2 (0.0078%)	x	y	y	x
TR_228	K5	lncRNA	25864	25495		1 (0.3546%)	0 (0%)	0 (0%)	9 (0.0397%)	7 (0.0279%)	8 (0.0314%)	x	y	y	x
TR_702	K5	lncRNA	26143	24942		0 (0%)	0 (0%)	0 (0%)	0 (0%)	1 (0.004%)	0 (0%)	x	y	y	x
TR_705	K5	lncRNA	26143	25050		0 (0%)	0 (0%)	0 (0%)	0 (0%)	1 (0.004%)	0 (0%)	x	y	y	x
TR_217	K5	lncRNA	26143	25198		0 (0%)	0 (0%)	0 (0%)	0 (0%)	0 (0%)	1 (0.0039%)	y	y	y	x
TR_229	K5	lncRNA	26143	25495		0 (0%)	0 (0%)	1 (0.3135%)	11 (0.0486%)	17 (0.0677%)	32 (0.1254%)	y	y	y	x
TR_857	K5	lncRNA	26690	26171	26622-26455	0 (0%)	0 (0%)	0 (0%)	1 (0.0044%)	0 (0%)	0 (0%)	x	y	y	y
TR_293	K6	asRNA	26843	27438		0 (0%)	0 (0%)	0 (0%)	4 (0.0177%)	3 (0.0119%)	3 (0.0118%)	x	y	y	y
TR_266	Intergenic	ncRNA	26947	26841		0 (0%)	0 (0%)	0 (0%)	5 (0.0221%)	12 (0.0478%)	4 (0.0157%)	x	x	x	x
TR_267	Intergenic	ncRNA	26964	26841		0 (0%)	0 (0%)	0 (0%)	0 (0%)	5 (0.0199%)	4 (0.0157%)	x	x	x	x
TR_268	Intergenic	ncRNA	26997	26841		0 (0%)	0 (0%)	0 (0%)	10 (0.0441%)	11 (0.0438%)	7 (0.0274%)	x	x	x	x
TR_269	Intergenic	ncRNA	27041	26841		0 (0%)	0 (0%)	1 (0.3135%)	3 (0.0132%)	1 (0.004%)	3 (0.0118%)	x	y	x	x
TR_270	Intergenic	lncRNA	27067	26841		0 (0%)	0 (0%)	0 (0%)	5 (0.0221%)	5 (0.0199%)	3 (0.0118%)	x	y	x	x
TR_302	K7;PAN	lncRNA	28617	29693		365 (Ha)	145 (Ha)	253 (Ha)	29,727 (Ha)	32,149 (Ha)	40,126 (Ha)	y	y	y	y
TR_303	K7;PAN	lncRNA	28617	29765		0 (0%)	0 (0%)	0 (0%)	0 (0%)	0 (0%)	1 (0.0039%)	x	y	y	y
TR_304	K7;PAN	lncRNA	28704	29693		4 (1.4184%)	5 (2.9762%)	3 (0.9404%)	307 (1.355%)	528 (2.1012%)	481 (1.8849%)	y	y	y	x
TR_305	K7;PAN	lncRNA	28719	29693		2 (0.7092%)	1 (0.5952%)	2 (0.627%)	208 (0.9181%)	398 (1.5839%)	321 (1.2579%)	y	y	y	y
TR_306	K7;PAN	lncRNA	28833	29693		2 (0.7092%)	1 (0.5952%)	5 (1.5674%)	280 (1.2359%)	381 (1.5162%)	283 (1.109%)	y	y	y	y
TR_307	K7;PAN	lncRNA	28914	29693		3 (1.0638%)	0 (0%)	2 (0.627%)	335 (1.4786%)	748 (2.9768%)	442 (1.7321%)	y	y	y	y
TR_309	PAN	lncRNA	28996	29693		4 (1.4184%)	0 (0%)	2 (0.627%)	165 (0.7283%)	305 (1.2138%)	262 (1.0267%)	y	y	y	y
TR_310	PAN	lncRNA	29037	29693		1 (0.3546%)	1 (0.5952%)	5 (1.5674%)	235 (1.0373%)	324 (1.2894%)	304 (1.1913%)	y	y	y	y
TR_312	PAN	lncRNA	29077	29693		0 (0%)	2 (1.1905%)	7 (2.1944%)	207 (0.9137%)	398 (1.5839%)	265 (1.0385%)	y	y	y	y
TR_313	PAN	lncRNA	29100	29693		1 (0.3546%)	5 (2.9762%)	1 (0.3135%)	120 (0.5297%)	210 (0.8357%)	171 (0.6701%)	y	y	y	y
TR_314	PAN	lncRNA	29128	29693		0 (0%)	1 (0.5952%)	2 (0.627%)	131 (0.5782%)	260 (1.0347%)	190 (0.7446%)	y	y	y	y
TR_315	PAN	lncRNA	29144	29693		2 (0.7092%)	5 (2.9762%)	8 (2.5078%)	539 (2.3791%)	870 (3.4623%)	497 (1.9476%)	y	y	y	y
TR_316	PAN	lncRNA	29163	29693		0 (0%)	0 (0%)	3 (0.9404%)	226 (0.9975%)	431 (1.7152%)	286 (1.1208%)	y	y	y	y
TR_317	PAN	lncRNA	29199	29693		1 (0.3546%)	1 (0.5952%)	3 (0.9404%)	216 (0.9534%)	408 (1.6237%)	274 (1.0738%)	y	y	y	y
TR_318	PAN	lncRNA	29232	29693		0 (0%)	2 (1.1905%)	0 (0%)	259 (1.1432%)	433 (1.7232%)	313 (1.2266%)	y	y	y	y
TR_319	PAN	lncRNA	29247	29693		2 (0.7092%)	0 (0%)	4 (1.2539%)	132 (0.5826%)	237 (0.9432%)	167 (0.6544%)	y	y	y	x
TR_320	PAN	lncRNA	29304	29693		1 (0.3546%)	1 (0.5952%)	6 (1.8809%)	301 (1.3286%)	432 (1.7192%)	380 (1.4891%)	y	y	y	y
TR_321	PAN	lncRNA	29347	29693		3 (1.0638%)	1 (0.5952%)	6 (1.8809%)	375 (1.6552%)	562 (2.2365%)	440 (1.7243%)	y	y	y	y
TR_322	PAN	lncRNA	29372	29693		90 (Ha)	74 (Ha)	112 (Ha)	14,962 (Ha)	13,376 (Ha)	19,221 (Ha)	y	y	y	y
TR_717	PAN;K7	asRNA	29385	28654		0 (0%)	0 (0%)	0 (0%)	0 (0%)	1 (0.004%)	0 (0%)	x	x	x	x
TR_859	PAN	asRNA	29385	29251		0 (0%)	0 (0%)	0 (0%)	2 (0.0088%)	0 (0%)	0 (0%)	x	x	x	x
TR_861	PAN	asRNA	29385	29271		0 (0%)	0 (0%)	0 (0%)	1 (0.0044%)	0 (0%)	0 (0%)	x	x	x	x
TR_860	PAN	asRNA	29483	29251		0 (0%)	0 (0%)	0 (0%)	1 (0.0044%)	0 (0%)	0 (0%)	x	x	x	x
TR_324	PAN	ncRNA	29510	29693		10 (3.5461%)	5 (2.9762%)	13 (4.0752%)	1,467 (6.4751%)	1,581 (6.2918%)	1,459 (5.7175%)	y	y	y	y
TR_327	PAN	ncRNA	29583	29693		5 (1.773%)	3 (1.7857%)	21 (6.5831%)	746 (3.2927%)	1,023 (4.0712%)	889 (3.4838%)	x	y	y	x
TR_716	PAN;K7	asRNA	29672	28637		0 (0%)	0 (0%)	0 (0%)	0 (0%)	1 (0.004%)	0 (0%)	x	x	x	x
TR_308	PAN	asRNA	29672	28956		0 (0%)	0 (0%)	0 (0%)	0 (0%)	0 (0%)	1 (0.0039%)	x	x	x	x
TR_311	PAN	asRNA	29672	29070		0 (0%)	0 (0%)	0 (0%)	0 (0%)	0 (0%)	1 (0.0039%)	x	x	x	x
TR_718	PAN	asRNA	29672	29126		0 (0%)	0 (0%)	0 (0%)	0 (0%)	1 (0.004%)	0 (0%)	x	x	x	x
TR_719	PAN	asRNA	29672	29168		0 (0%)	0 (0%)	0 (0%)	0 (0%)	1 (0.004%)	0 (0%)	x	x	x	x
TR_720	PAN	asRNA	29672	29271		0 (0%)	0 (0%)	0 (0%)	0 (0%)	1 (0.004%)	0 (0%)	x	x	x	x
TR_721	PAN	asRNA	29672	29329		0 (0%)	0 (0%)	0 (0%)	0 (0%)	1 (0.004%)	0 (0%)	x	x	x	x
TR_862	PAN	asRNA	29672	29377		0 (0%)	0 (0%)	0 (0%)	1 (0.0044%)	0 (0%)	0 (0%)	x	x	x	x
TR_323	PAN	asRNA	29672	29389		0 (0%)	0 (0%)	0 (0%)	1 (0.0044%)	1 (0.004%)	1 (0.0039%)	x	x	x	x
TR_722	PAN	asRNA	29672	29462		0 (0%)	0 (0%)	0 (0%)	0 (0%)	1 (0.004%)	0 (0%)	x	x	x	x
TR_723	PAN	asRNA	29672	29530		0 (0%)	0 (0%)	0 (0%)	1 (0.0044%)	1 (0.004%)	0 (0%)	x	x	x	x
TR_326	PAN	asRNA	29672	29581		0 (0%)	0 (0%)	0 (0%)	0 (0%)	1 (0.004%)	1 (0.0039%)	x	x	x	x
TR_325	PAN	ncRNA	29672	29562		0 (0%)	0 (0%)	0 (0%)	0 (0%)	1 (0.004%)	2 (0.0078%)	x	x	x	x
TR_351	ORF27	ncRNA	48401	48579		0 (0%)	0 (0%)	0 (0%)	0 (0%)	0 (0%)	2 (0.0078%)	x	y	x	x
TR_352	ORF27	ncRNA	48401	48597		0 (0%)	0 (0%)	0 (0%)	0 (0%)	0 (0%)	1 (0.0039%)	x	y	x	x
TR_732	ORF33	lncRNA	53564	53913		0 (0%)	0 (0%)	0 (0%)	1 (0.0044%)	1 (0.004%)	0 (0%)	x	y	y	x
TR_733	ORF36;ORF35	asRNA	56950	55467		0 (0%)	0 (0%)	0 (0%)	0 (0%)	1 (0.004%)	0 (0%)	x	x	y	x
TR_376	ORF45	ncRNA	67259	67139		0 (0%)	0 (0%)	0 (0%)	4 (0.0177%)	4 (0.0159%)	6 (0.0235%)	x	x	x	x
TR_377	ORF45	ncRNA	67328	67139		0 (0%)	0 (0%)	0 (0%)	3 (0.0132%)	2 (0.008%)	5 (0.0196%)	x	y	x	x
TR_378	ORF45	lncRNA	67394	67139		0 (0%)	0 (0%)	0 (0%)	5 (0.0221%)	2 (0.008%)	1 (0.0039%)	y	y	x	x
TR_379	ORF45	lncRNA	67511	67139		0 (0%)	0 (0%)	0 (0%)	2 (0.0088%)	3 (0.0119%)	2 (0.0078%)	x	y	x	x
TR_749	ORF50	lncRNA	73671	74633		0 (0%)	0 (0%)	0 (0%)	0 (0%)	1 (0.004%)	0 (0%)	x	x	x	x
TR_425	ORF50	asRNA	73772	73303		0 (0%)	0 (0%)	0 (0%)	0 (0%)	0 (0%)	2 (0.0078%)	x	x	x	x
TR_434	ORF50	lncRNA	73812	74563		0 (0%)	0 (0%)	0 (0%)	0 (0%)	0 (0%)	1 (0.0039%)	x	x	y	y
TR_426	ORF50	asRNA	74266	73303		0 (0%)	0 (0%)	3 (0.9404%)	1 (0.0044%)	2 (0.008%)	1 (0.0039%)	x	y	y	y
TR_427	ORF50	asRNA	74287	73303		0 (0%)	0 (0%)	0 (0%)	3 (0.0132%)	0 (0%)	2 (0.0078%)	x	y	y	x
TR_431	ORF50	asRNA	74287	73320		0 (0%)	0 (0%)	0 (0%)	1 (0.0044%)	1 (0.004%)	2 (0.0078%)	x	y	y	x
TR_428	ORF50	asRNA	74345	73303		0 (0%)	0 (0%)	0 (0%)	0 (0%)	0 (0%)	1 (0.0039%)	x	y	y	x
TR_429	ORF50	asRNA	74443	73303		0 (0%)	0 (0%)	0 (0%)	2 (0.0088%)	7 (0.0279%)	3 (0.0118%)	x	y	y	y
TR_874	ORF50	asRNA	74443	73320		0 (0%)	0 (0%)	0 (0%)	2 (0.0088%)	0 (0%)	0 (0%)	x	y	y	y
TR_430	ORF50	asRNA	74470	73303		0 (0%)	0 (0%)	0 (0%)	5 (0.0221%)	2 (0.008%)	4 (0.0157%)	x	y	y	y
TR_432	ORF50	asRNA	74470	73320		0 (0%)	0 (0%)	0 (0%)	1 (0.0044%)	2 (0.008%)	1 (0.0039%)	x	y	y	y
TR_873	ORF50	asRNA	74470	73303	73697-73535	0 (0%)	0 (0%)	1 (0%)	0 (0.0044%)	0 (0%)	0 (0%)	x	3	y	y
TR_494	K8.1;K8.1	lncRNA	76111	76550	76155-76248	0 (0%)	0 (0%)	0 (0%)	0 (0%)	0 (0%)	1 (0.0039%)	x	y	x	x
TR_769	K8.1;K8.1	lncRNA	76111	76550		0 (0%)	0 (0%)	0 (0%)	1 (0.0044%)	2 (0.008%)	0 (0%)	x	y	x	x
TR_495	K8.1	lncRNA	76263	76550		1 (0.3546%)	0 (0%)	0 (0%)	7 (0.0309%)	11 (0.0438%)	9 (0.0353%)	y	y	y	x
TR_496	K8.1	ncRNA	76426	76550		1 (0.3546%)	1 (0.5952%)	0 (0%)	10 (0.0441%)	22 (0.0876%)	10 (0.0392%)	x	y	x	x
TR_497	K8.1	ncRNA	76446	76550		15 (5.3191%)	11 (6.5476%)	24 (7.5235%)	1,568 (6.9209%)	1,399 (5.5675%)	1,452 (5.6901%)	x	x	x	x
TR_507	ORF54	ncRNA	78424	78530		0 (0%)	0 (0%)	0 (0%)	2 (0.0088%)	1 (0.004%)	3 (0.0118%)	x	x	x	x
TR_508	ORF54	ncRNA	78424	78594		0 (0%)	1 (0.5952%)	0 (0%)	25 (0.1103%)	19 (0.0756%)	16 (0.0627%)	x	x	x	x
TR_522	ORF57	lncRNA	81900	82939	81935-82042	0 (0%)	0 (0%)	0 (0%)	1 (0.0044%)	1 (0.004%)	1 (0.0039%)	x	y	y	y
TR_785	ORF57	ncRNA	83316	83450		0 (0%)	0 (0%)	0 (0%)	1 (0.0044%)	2 (0.008%)	0 (0%)	x	x	x	x
TR_558	Intergenic	ncRNA	85490	85362		0 (0%)	0 (0%)	0 (0%)	0 (0%)	1 (0.004%)	2 (0.0078%)	x	x	y	y
TR_559	Intergenic	ncRNA	85503	85362		0 (0%)	0 (0%)	0 (0%)	0 (0%)	0 (0%)	2 (0.0078%)	x	x	y	x
TR_790	K10	ncRNA	85995	85821		0 (0%)	0 (0%)	0 (0%)	3 (0.0132%)	3 (0.0119%)	0 (0%)	x	x	x	x
TR_620	ORF62;ORF61	lncRNA	100148	98092		0 (0%)	0 (0%)	0 (0%)	1 (0.0044%)	1 (0.004%)	2 (0.0078%)	x	x	y	y
TR_1015	ORF63	lncRNA	102439	103627		0 (0%)	0 (0%)	0 (0%)	0 (0%)	0 (0%)	1 (0.0039%)	x	x	x	x	y
TR_1017	ORF64	lncRNA	103558	106996		0 (0%)	0 (0%)	0 (0%)	0 (0%)	1 (0.004%)	0 (0%)	x	x	x	x	y
TR_1010	ORF64	lncRNA	108018	111727		0 (0%)	0 (0%)	0 (0%)	1 (0.0044%)	0 (0%)	0 (0%)	x	x	x	x	y
TR_621	ORF65	lncRNA	111903	111626		0 (0%)	0 (0%)	0 (0%)	3 (0.0132%)	4 (0.0159%)	2 (0.0078%)	x	y	x	x
TR_632	Intergenic	lncRNA	117510	117248		11 (3.9007%)	7 (4.1667%)	18 (5.6426%)	53 (0.2339%)	38 (0.1512%)	52 (0.2038%)	y	y	x	x
TR_896	Intergenic	lncRNA	117647	117248		0 (0%)	0 (0%)	0 (0%)	2 (0.0088%)	0 (0%)	0 (0%)	y	y	x	x
TR_636	K12;OriLytR	lncRNA	119204	117851		0 (0%)	0 (0%)	0 (0%)	1 (0.0044%)	0 (0%)	1 (0.0039%)	x	y	y	y
TR_811	OriLytR	lncRNA	119204	117957		0 (0%)	0 (0%)	0 (0%)	0 (0%)	1 (0.004%)	0 (0%)	x	y	y	y
TR_637	OriLytR	lncRNA	119204	118051		0 (0%)	0 (0%)	0 (0%)	0 (0%)	0 (0%)	1 (0.0039%)	x	y	y	y
TR_812	OriLytR	lncRNA	119204	118077		0 (0%)	0 (0%)	0 (0%)	0 (0%)	1 (0.004%)	0 (0%)	x	y	y	y
TR_638	Intergenic	pre-miRNA	120641	121517		0 (0%)	0 (0%)	0 (0%)	3 (0.0132%)	0 (0%)	2 (0.0078%)	x	y	x	y
TR_639	Intergenic	pre-miRNA	120682	120871		0 (0%)	0 (0%)	0 (0%)	0 (0%)	0 (0%)	1 (0.0039%)	x	x	y	y
TR_640	Intergenic	pre-miRNA	120682	121517		0 (0%)	0 (0%)	0 (0%)	0 (0%)	1 (0.004%)	3 (0.0118%)	x	y	y	y
TR_641	Intergenic	pre-miRNA	120752	121358		0 (0%)	0 (0%)	0 (0%)	0 (0%)	0 (0%)	1 (0.0039%)	x	x	y	y
TR_813	Intergenic	pre-miRNA	120752	121517		0 (0%)	0 (0%)	0 (0%)	1 (0.0044%)	1 (0.004%)	0 (0%)	x	x	y	y
TR_899	ORF72	lncRNA	123504	123187		0 (0%)	0 (0%)	0 (0%)	1 (0.0044%)	0 (0%)	0 (0%)	x	y	y	y
TR_653	ORF72	lncRNA	123518	123187		0 (0%)	0 (0%)	0 (0%)	0 (0%)	1 (0.004%)	1 (0.0039%)	x	y	x	y
TR_810	K12	lncRNA	124200	117851	124037-119242	0 (0%)	0 (0%)	0 (0%)	0 (0%)	1 (0.004%)	0 (0%)	x	y	y	y
TR_1022	K15	lncRNA	137213	135870		0 (0%)	0 (0%)	0 (0%)	0 (0%)	1 (0.004%)	0 (0%)	x	x	x	x	y
y= present
x= absent
Ha= Highly abundant

## Sheet: Suppl. T. 2C - Truncated RNAs
C: truncated transcripts
TR_ID	ORF	TSS	TES	splice	Significant TIS Peak	ifORF TIS Ratio	ifORF start	dcDNA-Seq 0h	dcDNA-Seq 24h	dRNA-Seq 0h	dRNA-Seq 24h	CAGE	RAMPAGE
TR_27	ORF11	15799	17056		y	0.193548 (24h)	16686	0	3	x	y	y	x
TR_28	ORF11	15852	17056		y	0.193548 (24h)	16686	0	3	x	y	y	x
TR_29	ORF11	15922	17056		y	0.193548 (24h)	16686	0	3	x	y	y	x
TR_30	ORF11	15951	17056		y	0.193548 (24h)	16686	1	3	x	y	y	x
TR_33	ORF11	16191	17056		y	0.193548 (24h)	16686	0	3	x	y	y	y
TR_34	ORF11	16220	17056		y	0.193548 (24h)	16686	0	3	x	y	y	x
TR_35	ORF11	16251	17056		y	0.193548 (24h)	16686	0	3	y	y	y	x
TR_39	ORF11	16390	17056		y	0.193548 (24h)	16686	0	3	x	y	y	y
TR_41	ORF11	16481	17056		y	0.193548 (24h)	16686	1	3	x	y	y	y
TR_42	ORF11	16495	17056		y	0.193548 (24h)	16686	0	3	x	y	y	y
TR_43	ORF11	16541	17056		y	0.193548 (24h)	16686	0	3	x	y	y	y
TR_44	ORF11	16571	17056		y	0.193548 (24h)	16686	0	3	x	y	y	y
TR_54	K2	17627	17162		y	0.614604 (24h)	17277	2	3	x	y	y	y
TR_55	K2	17726	17162		y	0.614604 (24h)	17277	1	3	y	y	y	y
TR_56	K2	17815	17162		y	0.614604 (24h)	17277	0	3	x	y	y	y
TR_57	K2	17849	17162		y	0.614604 (24h)	17277	1	3	y	y	y	y
TR_84	K3	18970	18574		x	1 (24h)	18633	1	3	y	y	y	x
TR_87	K3	19040	18574		x	1 (24h)	18633	1	3	x	y	y	x
TR_88	K3	19149	18574		x	2 (24h)	19128	0	3	x	y	y	x
TR_89	K3	19213	18574		x	2 (24h)	19164	0	3	y	y	y	y
TR_90	K3	19234	18574		x	2 (24h)	19164	0	3	y	y	y	x
TR_91	K3	19282	18574		x	2 (24h)	19164	0	3	x	y	y	x
TR_92	K3	19467	18574		x	3 (24h)	19377	0	3	x	y	y	x
TR_152	K4	21597	21273		x	0.696969 (24h)	21515	0	3	x	y	y	x
TR_153	K4	21708	21273		x	0.696969 (24h)	21515	1	3	x	y	y	x
TR_154	K4	21719	21273		x	0.696969 (24h)	21515	0	3	x	y	y	y
TR_155	K4	21768	21273		x	0.696969 (24h)	21515	0	3	y	y	y	y
TR_230	K5	26222	25495		x	1.130434 (24h)	25893	1	3	y	y	y	x
TR_232	K5	26355	25495		x	1.130434 (24h)	25893	0	3	x	y	y	x
TR_233	K5	26378	25495		x	1.130434 (24h)	25893	1	3	x	y	y	x
TR_235	K5	26431	25495		x	1.130434 (24h)	25893	0	3	x	y	y	x
TR_273	K6	27185	26841		y	0.08 (24h)	27104	0	3	x	y	y	y
TR_274	K6	27196	26841		y	0.08 (24h)	27104	0	3	x	y	y	y
TR_275	K6	27281	26841		y	0.08 (24h)	27104	0	3	x	y	y	y
TR_276	K6	27294	26841		y	0.08 (24h)	27104	0	3	x	y	y	y
TR_277	K6	27309	26841		y	0.08 (24h)	27104	0	3	y	y	y	y
TR_278	K6	27329	26841		y	0.08 (24h)	27104	1	3	y	y	y	x
TR_332	ORF16	30174	30564		x	4 (24h)	30448	0	3	x	y	y	y
TR_333	ORF16	30185	30564		x	4 (24h)	30448	0	3	x	y	y	y
TR_335	ORF17	30873	30561		x	9 (24h)	30666	0	3	x	y	y	x
TR_337	ORF17	31214	30561		y	12.00 (24h)	31100	0	3	x	y	y	x
TR_340	ORF17.5	31535	30561		y	58.00 (24h)	31472	2	3	y	y	y	y
TR_366	ORF39	59918	58700		x	1.1923076 (24h)	59502	0	3	x	y	y	x
TR_385	ORF45	68048	67139		y	0.041666 (24h)	67210	0	3	x	y	y	x
TR_510	ORF55	78953	78520		x	0.320755 (48h)	78805	0	3	x	y	y	x
TR_521	ORF57	81900	83450	81935-82042	y	0.266666 (24h)	82541	2	3	x	y	y	y
TR_523	ORF57	81900	83450	81935-82042;82792-83362	y	0.266666 (24h)	82541	0	3	x	y	y	y
TR_524	ORF57	81900	83450		y	0.266666 (24h)	82541	0	3	x	y	y	y
TR_536	K9	83875	83605		x	2.956522 (48h)	83817	1	3	x	y	y	y
TR_560	K10	86320	85821		x	1 (24h)	86280	0	3	x	y	y	x
TR_563	K10	86595	85821		x	1 (24h)	86280	0	3	x	y	y	y
TR_564	K10	86657	85821		x	1 (24h)	86280	0	3	x	y	y	x
TR_579	ORF58	94580	94285		x	0.113043 (48h)	94484	0	3	x	y	y	x
TR_581	ORF58	94655	94285		x	0.113043 (48h)	94484	1	3	x	y	y	y
TR_582	ORF58	94706	94285		x	0.04 (24h)	94676	0	3	x	y	y	x
TR_583	ORF58	94717	94285		x	0.04 (24h)	94676	0	3	x	y	y	x
TR_591	ORF58	95049	94285		x	0.08 (24h)	94928	0	3	x	y	y	x
TR_594	ORF58	95163	94285		x	0.08 (24h)	94928	0	3	x	y	y	x
TR_596	ORF58	95312	94285		x	0.08 (24h)	94928	0	3	y	y	y	x
TR_597	ORF58	95324	94285		x	0.08 (24h)	94928	0	3	x	y	y	x
TR_598	ORF58	95339	94285		x	0.08 (24h)	94928	0	3	y	y	y	x
TR_599	ORF58	95356	94285		x	0.08 (24h)	94928	0	3	y	y	y	x
TR_795	K10	88509	85821		y	6 (48h)	88020	0	2	x	x	x	x
TR_675	K3	19370	18574		y	2.642857 (48h)	19335	0	2	x	y	x	x
TR_155	K4	21768	21273		y	0.438485 (48h)	21761	0	3	y	y	y	y
TR_230	K5	26222	25495		y	0.436746 (48h)	26028	1	3	y	y	y	x
TR_535	K9	83815	83605		y	1.592592 (48h)	83712	1	3	y	y	x	x
TR_332	ORF16	30174	30564		y	0.222222 (48h)	30181	0	3	x	y	y	y
TR_345	ORF22	38085	39154		y	0.444436 (48h)	38362	0	2	x	x	y	x
TR_729	ORF27	47729	48579		y	4.9980 (48h)	47972	0	1	x	x	x	x
TR_365	ORF39	59681	58700		y	0.731988 (48h)	59259	0	2	x	y	x	x
TR_872	ORF49	71805	71431		y	0.148148 (48h)	71805	0	1	x	x	x	x
TR_748	ORF50	73168	74633		y	3.857142 (48h)	74263	0	1	x	x	x	x
TR_506	ORF54	77636	78530		y	4.24975 (48h)	77900	0	1	x	y	x	x
TR_511	ORF55	79201	78520		y	0.113207 (48h)	79144	0	3	x	y	x	x
TR_599	ORF58	95356	94285		y	0.527196 (48h)	95354	0	3	y	y	y	x
TR_11	ORF6	6016	7009		y	0.101769 (48h)	6161	0	1	x	y	x	x
TR_895	ORF69	116490	117240		y	0.708333 (48h)	116896	0	1	x	y	x	x
TR_148	ORF70	20448	19783		y	0.6250 (48h)	20061	0	1	x	y	y	x
Significant TIS Peak (24h): result of z-score significance analyzis of TIS peaks in 24h samples.Peaks not significant in 24h, but in 48h, are depicted in brackets
ifORF TIS Ratio : TIS peak value in ifORF/TIS peak value at the first codon of annotated CDS; 24h CHX, or 48h CHX treated samples were utilized
dcDNA-Seq 0h: numbers are represent the occurence of the transcript in samples, e.g. 3: all three replicates contain the transcript
dcDNA-Seq 24h: numbers are represent the occurence of the transcript in samples, e.g. 3: all three replicates contain the transcript
dRNA-Seq 0h: numbers are represent the occurence of the transcript in samples, e.g. 3: all three replicates contain the transcript
dRNA-Seq 24h: numbers are represent the occurence of the transcript in samples, e.g. 3: all three replicates contain the transcript
The source for TIS peak ratios and significance values are derived from Arias et al. 2014 samples 24h and 48h p.i.
y= present
x= absent

## Sheet: Suppl. T. 2D - Spliced RNAs
D: spliced transcripts
TR_ID	RNA	Cistron	Type	TSS	TES	splice	dcDNA-Seq 0h - A	dcDNA-Seq 0h - B	dcDNA-Seq 0h - C	dcDNA-Seq 24h - A	dcDNA-Seq 24h - B	dcDNA-Seq 24h - C	dRNA-Seq 0h	dRNA-Seq 24h	CAGE	RAMPAGE	Manually detected
TR_1	K1;ORF4	Bicistron	Fusion	70	2958	967-2609	1 (0.3546%)	0 (0%)	0 (0%)	12 (0.053%)	21 (0.0836%)	16 (0.0627%)	x	y	y	y
TR_2	K1;ORF4	Bicistron	Fusion	70	2958	2235-2609	0 (0%)	0 (0%)	0 (0%)	2 (0.0088%)	0 (0%)	2 (0.0078%)	x	y	y	y
TR_4	ORF4	Monocistron	Splice variant Canonic	1098	2958	2001-2609	0 (0%)	0 (0%)	0 (0%)	0 (0%)	0 (0%)	2 (0.0078%)	x	y	y	y
TR_5	ORF4	Monocistron	Splice variant Canonic	1098	2958	2235-2609	0 (0%)	0 (0%)	1 (0.3135%)	4 (0.0177%)	7 (0.0279%)	7 (0.0274%)	x	y	y	y
TR_65	ORF2;K2	Bicistron	Splice variant Canonic	18243	17162	18201-18080	0 (0%)	0 (0%)	0 (0%)	3 (0.0132%)	4 (0.0159%)	2 (0.0078%)	x	y	y	y
TR_74	K3;ORF2;K2	Tricistron	Splice variant	19751	17162	19702-19561	0 (0%)	0 (0%)	0 (0%)	0 (0%)	0 (0%)	1 (0.0039%)	y	y	y	x
TR_110	K3	Monocistron	Splice Varinat TSS isoform	19751	18574	19680-19561	0 (0%)	0 (0%)	0 (0%)	12 (0.053%)	5 (0.0199%)	12 (0.047%)	y	y	y	x
TR_131	K3	Monocistron	Splice Varinat TSS isoform	19751	18574	19702-19561	0 (0%)	0 (0%)	0 (0%)	5 (0.0221%)	2 (0.008%)	3 (0.0118%)	y	y	y	x
TR_119	K3	Monocistron	Splice Varinat TSS isoform	19775	18574	19680-19561	0 (0%)	0 (0%)	0 (0%)	6 (0.0265%)	6 (0.0239%)	5 (0.0196%)	x	y	y	x
TR_821	K3;ORF2;K2	Tricistron	Splice variant	19813	17162	19680-19561	0 (0%)	0 (0%)	0 (0%)	1 (0.0044%)	0 (0%)	0 (0%)	x	y	y	x
TR_100	K3	Monocistron	Splice variant Canonic	19813	18574	19680-19561	0 (0%)	0 (0%)	0 (0%)	14 (0.0618%)	9 (0.0358%)	9 (0.0353%)	x	y	y	x
TR_104	K3	Monocistron	Splice variant Canonic	19813	18574	19702-19561	0 (0%)	1 (0.5952%)	0 (0%)	19 (0.0839%)	6 (0.0239%)	15 (0.0588%)	x	y	y	x
TR_115	K3	Monocistron	Splice variant Canonic	19813	18574	19676-19561	0 (0%)	0 (0%)	0 (0%)	2 (0.0088%)	1 (0.004%)	1 (0.0039%)	x	y	y	x
TR_129	ORF70;K3	Bicistron	Fusion	20097	18574	20034-19561	0 (0%)	0 (0%)	0 (0%)	1 (0.0044%)	1 (0.004%)	2 (0.0078%)	x	y	x	x
TR_108	ORF70;K3	Bicistron	Fusion	20170	18574	20034-19561	0 (0%)	0 (0%)	0 (0%)	23 (0.1015%)	7 (0.0279%)	12 (0.047%)	x	y	y	x
TR_123	ORF70;K3	Bicistron	Fusion	20224	18574	20034-19561	0 (0%)	0 (0%)	0 (0%)	2 (0.0088%)	4 (0.0159%)	2 (0.0078%)	x	y	x	x
TR_118	ORF70;K3	Bicistron	Fusion	20249	18574	20034-19561	0 (0%)	0 (0%)	0 (0%)	4 (0.0177%)	3 (0.0119%)	7 (0.0274%)	x	y	y	x
TR_677	ORF70;K3	Bicistron	Fusion	20323	18574	20034-19561	0 (0%)	0 (0%)	0 (0%)	4 (0.0177%)	5 (0.0199%)	0 (0%)	x	y	y	x
TR_109	ORF70;K3	Bicistron	Fusion	20351	18574	20034-19561	0 (0%)	0 (0%)	0 (0%)	2 (0.0088%)	1 (0.004%)	1 (0.0039%)	x	y	y	x
TR_822	K3;ORF2;K2	Tricistron	Splice Variant	20351	17162	20034-19561	0 (0%)	0 (0%)	0 (0%)	1 (0.0044%)	0 (0%)	0 (0%)	x	y	y	x
TR_102	ORF70;K3	Bicistron	Fusion	20448	18574	20034-19561	0 (0%)	0 (0%)	0 (0%)	3 (0.0132%)	0 (0%)	2 (0.0078%)	x	y	y	x
TR_126	ORF70;K3	Bicistron	Fusion	20448	18574	20363-19561	0 (0%)	0 (0%)	0 (0%)	0 (0%)	0 (0%)	1 (0.0039%)	x	y	y	x
TR_681	ORF70;K3	Bicistron	Fusion	20448	18574	20363-20249;20034-19561	0 (0%)	0 (0%)	0 (0%)	0 (0%)	1 (0.004%)	0 (0%)	x	y	y	x
TR_121	ORF70;K3	Bicistron	Fusion	20512	18574	20034-19561	0 (0%)	0 (0%)	0 (0%)	1 (0.0044%)	0 (0%)	5 (0.0196%)	x	y	x	x
TR_134	ORF70;K3	Bicistron	Fusion	20553	18574	20034-19561	0 (0%)	0 (0%)	0 (0%)	1 (0.0044%)	0 (0%)	1 (0.0039%)	y	y	y	x
TR_127	ORF70;K3	Bicistron	Fusion	20587	18574	20034-19561	0 (0%)	0 (0%)	0 (0%)	3 (0.0132%)	0 (0%)	2 (0.0078%)	x	y	x	x
TR_133	ORF70;K3	Bicistron	Fusion	20654	18574	20034-19561	0 (0%)	0 (0%)	0 (0%)	2 (0.0088%)	3 (0.0119%)	4 (0.0157%)	x	y	y	x
TR_680	ORF70;K3	Bicistron	Fusion	20667	18574	20034-19561	0 (0%)	0 (0%)	0 (0%)	1 (0.0044%)	2 (0.008%)	0 (0%)	x	y	x	x
TR_140	ORF70;K3	Bicistron	Fusion	20725	18574	20034-19561	0 (0%)	0 (0%)	0 (0%)	2 (0.0088%)	0 (0%)	1 (0.0039%)	x	y	x	x
TR_678	ORF70;K3	Bicistron	Fusion	20777	18574	20034-19561	0 (0%)	0 (0%)	0 (0%)	0 (0%)	3 (0.0119%)	0 (0%)	x	y	x	x
TR_117	ORF70;K3	Bicistron	Fusion	20893	18574	20788-20249;20034-19561	0 (0%)	0 (0%)	0 (0%)	1 (0.0044%)	1 (0.004%)	2 (0.0078%)	x	y	y	x
TR_137	ORF70;K3	Bicistron	Fusion	20893	18574	20034-19561	0 (0%)	0 (0%)	0 (0%)	0 (0%)	1 (0.004%)	1 (0.0039%)	x	y	y	x
TR_113	ORF70;K3	Bicistron	Fusion	20949	18574	20034-19561	0 (0%)	0 (0%)	0 (0%)	4 (0.0177%)	1 (0.004%)	2 (0.0078%)	x	y	y	x
TR_124	ORF70;K3	Bicistron	Fusion	20949	18574	20788-20249;20034-19561	0 (0%)	0 (0%)	0 (0%)	11 (0.0486%)	2 (0.008%)	7 (0.0274%)	x	y	y	x
TR_683	ORF70;K3	Bicistron	Fusion	20949	18574	20788-19561	0 (0%)	0 (0%)	0 (0%)	1 (0.0044%)	1 (0.004%)	0 (0%)	x	y	y	x
TR_101	ORF70;K3	Bicistron	Fusion	21002	18574	20034-19561	0 (0%)	0 (0%)	0 (0%)	2 (0.0088%)	2 (0.008%)	2 (0.0078%)	x	y	y	x
TR_103	ORF70;K3	Bicistron	Fusion	21002	18574	20788-19561	0 (0%)	0 (0%)	0 (0%)	0 (0%)	1 (0.004%)	1 (0.0039%)	x	y	y	x
TR_111	ORF70;K3	Bicistron	Fusion	21002	18574	20788-20249;20034-19561	0 (0%)	0 (0%)	0 (0%)	1 (0.0044%)	0 (0%)	1 (0.0039%)	x	y	y	x
TR_132	ORF70;K3	Bicistron	Fusion	21025	18574	20034-19561	0 (0%)	0 (0%)	0 (0%)	1 (0.0044%)	0 (0%)	1 (0.0039%)	x	y	y	x
TR_679	ORF70;K3	Bicistron	Fusion	21025	18574	20788-19561	0 (0%)	0 (0%)	0 (0%)	0 (0%)	2 (0.008%)	0 (0%)	x	y	y	x
TR_828	ORF70;K3	Bicistron	Fusion	21025	18574	20919-20249;20034-19561	0 (0%)	0 (0%)	0 (0%)	1 (0.0044%)	0 (0%)	0 (0%)	x	y	y	x
TR_135	ORF70;K3	Bicistron	Fusion	21039	18574	20788-20249;20034-19561	0 (0%)	0 (0%)	0 (0%)	3 (0.0132%)	1 (0.004%)	1 (0.0039%)	x	y	y	x
TR_832	ORF70;K3	Bicistron	Fusion	21039	18574	20034-19561	0 (0%)	0 (0%)	0 (0%)	1 (0.0044%)	0 (0%)	0 (0%)	x	y	y	x
TR_76	ORF70;K3;ORF2	Tricistron	Fusion	21097	18523	20034-19561;20788-20249	0 (0%)	0 (0%)	0 (0%)	2 (0.0088%)	0 (0%)	1 (0.0039%)	x	y	y	y
TR_106	ORF70;K3	Bicistron	Fusion	21097	18574	20788-19561	0 (0%)	0 (0%)	0 (0%)	7 (0.0309%)	1 (0.004%)	7 (0.0274%)	y	y	y	y
TR_107	ORF70;K3	Bicistron	Fusion	21097	18574	20919-19561	0 (0%)	0 (0%)	0 (0%)	1 (0.0044%)	0 (0%)	2 (0.0078%)	y	y	y	y
TR_116	ORF70;K3	Bicistron	Fusion	21097	18574	20363-19561	0 (0%)	0 (0%)	0 (0%)	2 (0.0088%)	0 (0%)	2 (0.0078%)	y	y	y	y
TR_122	ORF70;K3	Bicistron	Fusion	21097	18574	20919-20249;20034-19561	0 (0%)	0 (0%)	0 (0%)	1 (0.0044%)	1 (0.004%)	3 (0.0118%)	y	y	y	y
TR_130	ORF70;K3	Bicistron	Fusion	21097	18574	20363-20249;20034-19561	0 (0%)	0 (0%)	0 (0%)	5 (0.0221%)	2 (0.008%)	2 (0.0078%)	y	y	y	y
TR_826	ORF70;K3	Bicistron	Fusion	21097	18574	20788-20249;19680-19561	0 (0%)	0 (0%)	0 (0%)	1 (0.0044%)	0 (0%)	0 (0%)	y	y	y	y
TR_96	ORF70;K3	Bicistron	Fusion	21097	18574	20034-19561	1 (0.3546%)	0 (0%)	1 (0.3135%)	149 (0.6577%)	86 (0.3422%)	144 (0.5643%)	y	y	y	y
TR_99	ORF70;K3	Bicistron	Fusion	21097	18574	20788-20249;20034-19561	0 (0%)	0 (0%)	0 (0%)	101 (0.4458%)	46 (0.1831%)	86 (0.337%)	y	y	y	y
TR_831	ORF70;K3	Bicistron	Fusion	21097	18574	21025-19561	0 (0%)	0 (0%)	0 (0%)	2 (0.0088%)	0 (0%)	0 (0%)	x	x	y	y
TR_73	ORF70;K3;ORF2;K2	Polycistron	Splice variant	21097	17162	20034-19561	0 (0%)	0 (0%)	0 (0%)	0 (0%)	0 (0%)	2 (0.0078%)	y	y	y	y
TR_687	ORF70	Monocistron	Splice variant Canonic	21097	19783	20363-20249	0 (0%)	0 (0%)	0 (0%)	0 (0%)	1 (0.004%)	0 (0%)	x	y	y	y
TR_688	ORF70	Monocistron	Splice variant Canonic	21097	19783	20788-20249	0 (0%)	0 (0%)	0 (0%)	0 (0%)	1 (0.004%)	0 (0%)	x	y	y	y
TR_105	ORF70;K3	Bicistron	Fusion	21118	18574	20788-19561	0 (0%)	0 (0%)	0 (0%)	0 (0%)	0 (0%)	2 (0.0078%)	y	y	y	y
TR_120	ORF70;K3	Bicistron	Fusion	21118	18574	20788-20249;20034-19561	0 (0%)	0 (0%)	0 (0%)	9 (0.0397%)	4 (0.0159%)	8 (0.0314%)	y	y	y	y
TR_125	ORF70;K3	Bicistron	Fusion	21118	18574	20919-20249;20034-19561	0 (0%)	0 (0%)	0 (0%)	1 (0.0044%)	0 (0%)	1 (0.0039%)	y	y	y	y
TR_98	ORF70;K3	Bicistron	Fusion	21118	18574	20034-19561	0 (0%)	0 (0%)	0 (0%)	18 (0.0794%)	10 (0.0398%)	20 (0.0784%)	y	y	y	y
TR_830	ORF70;K3	Bicistron	Fusion	21118	18574	21025-19561	0 (0%)	0 (0%)	0 (0%)	1 (0.0044%)	0 (0%)	0 (0%)	x	x	y	y
TR_112	ORF70;K3	Bicistron	Fusion	21140	18574	20788-20249;20034-19561	0 (0%)	0 (0%)	0 (0%)	9 (0.0397%)	1 (0.004%)	4 (0.0157%)	x	y	y	y
TR_114	ORF70;K3	Bicistron	Fusion	21140	18574	20034-19561	0 (0%)	0 (0%)	0 (0%)	14 (0.0618%)	8 (0.0318%)	9 (0.0353%)	x	y	y	y
TR_136	ORF70;K3	Bicistron	Fusion	21140	18574	20363-20249;20034-19561	0 (0%)	0 (0%)	0 (0%)	1 (0.0044%)	0 (0%)	1 (0.0039%)	x	y	y	y
TR_825	ORF70;K3	Bicistron	Fusion	21140	18574	20788-19561	0 (0%)	0 (0%)	0 (0%)	1 (0.0044%)	0 (0%)	0 (0%)	x	y	y	y
TR_682	ORF70;K3	Bicistron	Fusion	21264	18574	21197-20249;20034-19561	0 (0%)	0 (0%)	0 (0%)	2 (0.0088%)	1 (0.004%)	0 (0%)	x	x	y	x
TR_158	K4.2;K4	Bicistron	Fusion	22862	21273	22774-22029	0 (0%)	0 (0%)	0 (0%)	0 (0%)	0 (0%)	2 (0.0078%)	x	y	y	y
TR_840	K4.2;K4	Bicistron	Fusion	22952	21273	22774-22029	0 (0%)	0 (0%)	0 (0%)	1 (0.0044%)	0 (0%)	0 (0%)	x	y	y	y
TR_220	K5	Monocistron	Splice Varinat TES isoform	26690	25198	26622-26455	0 (0%)	0 (0%)	0 (0%)	2 (0.0088%)	1 (0.004%)	2 (0.0078%)	y	y	y	y
TR_238	K5	Monocistron	Splice variant Canonic	26690	25495	26622-26455	7 (2.4823%)	1 (0.5952%)	6 (1.8809%)	222 (0.9799%)	199 (0.7919%)	193 (0.7563%)	y	y	y	y
TR_239	K5	Monocistron	Splice Varinat TSS isoform	26690	25495	26660-26455	1 (0.3546%)	3 (1.7857%)	1 (0.3135%)	99 (0.437%)	67 (0.2666%)	86 (0.337%)	y	y	y	y
TR_244	K5	Monocistron	Splice Varinat TSS isoform	26709	25495	26622-26455	0 (0%)	0 (0%)	1 (0.3135%)	8 (0.0353%)	10 (0.0398%)	4 (0.0157%)	y	y	y	y
TR_236	K5	Monocistron	Splice Varinat TSS isoform	26709	25495	26660-26455	1 (0.3546%)	1 (0.5952%)	2 (0.627%)	68 (0.3001%)	58 (0.2308%)	96 (0.3762%)	y	y	y	y
TR_243	K5	Monocistron	Splice Varinat TSS isoform	26724	25495	26622-26455	0 (0%)	0 (0%)	0 (0%)	32 (0.1412%)	26 (0.1035%)	33 (0.1293%)	y	y	y	y
TR_219	K5	Monocistron	Splice Varinat TES isoform	26724	25198	26660-26455	0 (0%)	0 (0%)	0 (0%)	2 (0.0088%)	3 (0.0119%)	2 (0.0078%)	y	y	y	y
TR_237	K5	Monocistron	Splice variant Canonic	26724	25495	26660-26455	12 (4.2553%)	5 (2.9762%)	5 (1.5674%)	307 (1.355%)	284 (1.1302%)	358 (1.4029%)	y	y	y	y
TR_242	K5	Monocistron	Splice variant Long	26753	25495	26660-26455	2 (0.7092%)	1 (0.5952%)	1 (0.3135%)	11 (0.0486%)	14 (0.0557%)	17 (0.0666%)	x	y	y	y
TR_245	K5	Monocistron	Splice Varinat TSS isoform	26790	25495	26660-26455	0 (0%)	1 (0.5952%)	0 (0%)	13 (0.0574%)	6 (0.0239%)	8 (0.0314%)	x	y	y	y
TR_250	K5	Monocistron	Splice Varinat TSS isoform	26838	25495	26660-26455	0 (0%)	0 (0%)	0 (0%)	1 (0.0044%)	3 (0.0119%)	3 (0.0118%)	x	y	y	x
TR_283	K6	Monocistron	TSS isoform	27571	26841	27488-27400	0 (0%)	0 (0%)	0 (0%)	2 (0.0088%)	1 (0.004%)	2 (0.0078%)	x	y	y	x
TR_241	K5	Monocistron	Splice variant Canonic	27571	25495	27472-26455	1 (0.3546%)	1 (0.5952%)	0 (0%)	4 (0.0177%)	1 (0.004%)	5 (0.0196%)	x	y	y	x
TR_254	K5	Monocistron	Splice variant Canonic	27571	25495	27488-26455	0 (0%)	1 (0.5952%)	0 (0%)	4 (0.0177%)	3 (0.0119%)	2 (0.0078%)	x	y	y	x
TR_282	K6	Monocistron	Canonic	27676	26841	27488-27400	0 (0%)	0 (0%)	0 (0%)	2 (0.0088%)	2 (0.008%)	2 (0.0078%)	x	y	y	y
TR_246	K5	Monocistron	Splice variant Canonic	27676	25495	27595-26455	0 (0%)	0 (0%)	0 (0%)	3 (0.0132%)	3 (0.0119%)	3 (0.0118%)	x	y	y	y
TR_247	K5	Monocistron	Splice variant Canonic	27676	25495	27553-26455	0 (0%)	0 (0%)	0 (0%)	2 (0.0088%)	1 (0.004%)	2 (0.0078%)	x	y	y	y
TR_248	K5	Monocistron	Splice variant TSS isoform	27687	25495	27595-26455	0 (0%)	0 (0%)	0 (0%)	1 (0.0044%)	4 (0.0159%)	1 (0.0039%)	x	y	y	y
TR_281	K6	Monocistron	Splice variant Canonic	27687	26841	27553-27400	0 (0%)	0 (0%)	0 (0%)	0 (0%)	2 (0.008%)	2 (0.0078%)	x	y	y	y
TR_711	K6	Monocistron	Splice variant Canonic	27687	26841	27595-27400	0 (0%)	0 (0%)	0 (0%)	0 (0%)	1 (0.004%)	0 (0%)	x	y	y	y
TR_240	K5	Monocistron	Splice variant TSS isoform	27720	25495	27595-26455	0 (0%)	0 (0%)	0 (0%)	2 (0.0088%)	1 (0.004%)	3 (0.0118%)	x	y	y	y
TR_252	K5	Monocistron	Splice variant Canonic	28235	25495	28071-26455	0 (0%)	0 (0%)	0 (0%)	0 (0%)	0 (0%)	1 (0.0039%)	x	y	y	x
TR_724	ORF16;ORF18	Bicistron	Fusion	29863	33270	31331-32378	0 (0%)	0 (0%)	0 (0%)	0 (0%)	1 (0.004%)	0 (0%)	x	y	y	x
TR_1007	ORF29	Monocistron	Canonic	54807	49155	53571-50322	0 (0%)	0 (0%)	0 (0%)	0 (0%)	0 (0%)	0 (0%)	x	x	x	x	y
TR_369	ORF40;ORF41	Bicistron	Fusion	60103	62375	61474-61600	0 (0%)	0 (0%)	0 (0%)	7 (0.0309%)	2 (0.008%)	5 (0.0196%)	x	y	y	x
TR_737	ORF40;ORF41	Bicistron	Fusion	61069	62375	61474-61600	0 (0%)	0 (0%)	0 (0%)	0 (0%)	1 (0.004%)	0 (0%)	x	y	y	x
TR_372	ORF41	Monocistron	Canonic	61420	62375	61474-61600	0 (0%)	0 (0%)	0 (0%)	1 (0.0044%)	1 (0.004%)	1 (0.0039%)	x	y	x	x
TR_739	ORF44;ORF43	Bicistron	Fusion	63192	67135	63369-64691	0 (0%)	0 (0%)	0 (0%)	1 (0.0044%)	1 (0.004%)	0 (0%)	x	y	y	x
TR_390	ORF46;ORF45	Bicistron	Fusion	68952	67139	68799-68414	0 (0%)	0 (0%)	0 (0%)	1 (0.0044%)	4 (0.0159%)	3 (0.0118%)	x	y	y	x
TR_393	ORF47;ORF45	Bicistron	Fusion	69601	67139	69489-68414	0 (0%)	0 (0%)	0 (0%)	0 (0%)	0 (0%)	1 (0.0039%)	x	y	y	y
TR_387	ORF47;ORF45	Bicistron	Fusion	69779	67139	69389-68263	0 (0%)	0 (0%)	0 (0%)	0 (0%)	1 (0.004%)	1 (0.0039%)	x	y	y	y
TR_389	ORF47;ORF45	Bicistron	Fusion	69779	67139	69563-68414	0 (0%)	0 (0%)	0 (0%)	3 (0.0132%)	2 (0.008%)	5 (0.0196%)	x	y	y	y
TR_392	ORF47;ORF45	Bicistron	Fusion	69779	67139	69489-68414	0 (0%)	0 (0%)	0 (0%)	0 (0%)	2 (0.008%)	1 (0.0039%)	x	y	y	y
TR_741	ORF47;ORF45	Bicistron	Fusion	69779	67139	69563-68263	0 (0%)	0 (0%)	0 (0%)	2 (0.0088%)	2 (0.008%)	0 (0%)	x	y	y	y
TR_866	ORF47;ORF46;ORF45	Tricistron	Fusion	69779	67139	68799-68414	0 (0%)	0 (0%)	0 (0%)	1 (0.0044%)	0 (0%)	0 (0%)	x	y	y	y
TR_744	ORF48;ORF45	Bicistron	Fusion	71129	67139	69977-68414	0 (0%)	0 (0%)	0 (0%)	1 (0.0044%)	1 (0.004%)	0 (0%)	x	y	x	y
TR_391	ORF48;ORF45	Bicistron	Fusion	71242	67139	69977-68414	1 (0.3546%)	0 (0%)	0 (0%)	0 (0%)	1 (0.004%)	1 (0.0039%)	x	y	x	y
TR_416	ORF50	Monocistron	Canonic	71375	74563	71430-72387	0 (0%)	0 (0%)	0 (0%)	0 (0%)	0 (0%)	2 (0.0078%)	x	y	x	y
TR_411	ORF50;K8;K8.1	Tricistron	Fusion	71375	76550	71430-72387;75140-75286;75380-75460;75655-76248	0 (0%)	0 (0%)	0 (0%)	7 (0.0309%)	11 (0.0438%)	5 (0.0196%)	x	y	x	y
TR_414	ORF50;K8;K8.1	Tricistron	Fusion	71375	76550	71430-72387;75655-76248	0 (0%)	0 (0%)	0 (0%)	0 (0%)	2 (0.008%)	1 (0.0039%)	x	y	x	y
TR_415	ORF50;K8;K8.1	Tricistron	Fusion	71375	76550	71430-72387;75140-75286;75380-75460;75652-76248	0 (0%)	0 (0%)	0 (0%)	1 (0.0044%)	1 (0.004%)	2 (0.0078%)	x	y	x	y
TR_417	ORF50;K8.1	Bicistron	Fusion	71375	76550	71430-76248	0 (0%)	0 (0%)	0 (0%)	0 (0%)	1 (0.004%)	2 (0.0078%)	x	y	x	y
TR_418	ORF50;K8;K8.1	Tricistron	Fusion	71375	76550	71430-72387;75140-75286;75655-76248	0 (0%)	0 (0%)	0 (0%)	2 (0.0088%)	4 (0.0159%)	1 (0.0039%)	x	y	x	y
TR_746	ORF50;K8;K8.1	Tricistron	Fusion	71375	76550	71430-72387;75140-75286;75652-76248	0 (0%)	0 (0%)	0 (0%)	0 (0%)	1 (0.004%)	0 (0%)	x	y	x	y
TR_869	ORF50;K8;K8.1	Tricistron	Fusion	71375	76550	71430-72387;75140-75286	0 (0%)	0 (0%)	0 (0%)	1 (0.0044%)	0 (0%)	0 (0%)	x	y	x	y
TR_870	ORF50;K8;K8.1	Tricistron	Fusion	71375	76550	71430-72387;75652-76248	0 (0%)	0 (0%)	0 (0%)	1 (0.0044%)	0 (0%)	0 (0%)	x	y	x	y
TR_412	ORF50;K8;K8.1	Tricistron	Canonic	71375	76550	71430-72387	0 (0%)	0 (0%)	0 (0%)	0 (0%)	2 (0.008%)	3 (0.0118%)	x	y	x	y
TR_424	ORF50;K8;K8.1;ORF49	Polycistron	Fusion	71847	76550	72142-72387;75140-75286;75380-75460;75655-76248	0 (0%)	0 (0%)	0 (0%)	0 (0%)	0 (0%)	1 (0.0039%)	x	x	x	x
TR_871	ORF49	Monocistron	Splice variant Canonic	72451	71431	71802-71709	0 (0%)	0 (0%)	0 (0%)	1 (0.0044%)	0 (0%)	0 (0%)	x	y	x	x
TR_433	ORF50;K8;K8.1	Tricistron	Fusion	73579	76550	75140-75286;75655-76248	0 (0%)	0 (0%)	0 (0%)	0 (0%)	0 (0%)	1 (0.0039%)	x	y	x	x
TR_875	ORF50;K8;K8.1	Tricistron	Fusion	73671	76550	75140-75286;75380-75460;75655-76248	0 (0%)	0 (0%)	0 (0%)	2 (0.0088%)	0 (0%)	0 (0%)	x	y	x	x
TR_435	ORF50;K8;K8.1	Tricistron	Fusion	73812	76550	75140-75286;75652-76248	0 (0%)	0 (0%)	0 (0%)	0 (0%)	0 (0%)	1 (0.0039%)	y	y	y	y
TR_436	ORF50;K8;K8.1	Tricistron	Fusion	73812	76550	75140-75286;75655-76248	0 (0%)	0 (0%)	0 (0%)	1 (0.0044%)	0 (0%)	2 (0.0078%)	y	y	y	y
TR_751	ORF50;K8;K8.1	Tricistron	Fusion	73812	76550	75140-75286;75380-75460;75655-76248	1 (0.3546%)	0 (0%)	1 (0.3135%)	1 (0.0044%)	1 (0.004%)	0 (0%)	y	y	y	y
TR_752	ORF50;K8;K8.1	Tricistron	Fusion	73812	76550	75655-76248	2 (0.7092%)	0 (0%)	0 (0%)	0 (0%)	1 (0.004%)	0 (0%)	y	y	y	y
TR_876	ORF50;K8;K8.1	Tricistron	Fusion	74182	76550	75140-75286;75380-75460;75655-76248	0 (0%)	0 (0%)	0 (0%)	1 (0.0044%)	0 (0%)	0 (0%)	x	y	x	x
TR_437	ORF50;K8;K8.1	Tricistron	Fusion	74364	76550	75140-75286;75655-76248	0 (0%)	0 (0%)	0 (0%)	0 (0%)	0 (0%)	1 (0.0039%)	x	y	y	y
TR_438	ORF50;K8;K8.1	Tricistron	Fusion	74364	76550	75140-75286;75380-75460;75655-76248	0 (0%)	0 (0%)	0 (0%)	0 (0%)	1 (0.004%)	3 (0.0118%)	x	y	y	y
TR_753	ORF50;K8;K8.1	Tricistron	Fusion	74364	76550	75140-75286;75652-76248	0 (0%)	0 (0%)	0 (0%)	0 (0%)	1 (0.004%)	0 (0%)	x	y	y	y
TR_439	K8;K8.1	Bicistron	Fusion	74629	76550	75140-75286;75380-75460;75652-76248	0 (0%)	0 (0%)	0 (0%)	3 (0.0132%)	7 (0.0279%)	7 (0.0274%)	x	y	y	y
TR_440	K8;K8.1	Bicistron	Fusion	74629	76550	75140-75286;75380-75460;75655-76248	0 (0%)	0 (0%)	0 (0%)	46 (0.203%)	39 (0.1552%)	61 (0.239%)	x	y	y	y
TR_441	K8;K8.1	Bicistron	Fusion	74629	76550	75140-75286;75655-76248	1 (0.3546%)	0 (0%)	0 (0%)	0 (0%)	1 (0.004%)	1 (0.0039%)	x	y	y	y
TR_442	K8;K8.1	Bicistron	Fusion	74629	76550	75380-75460;75655-76248	0 (0%)	0 (0%)	0 (0%)	0 (0%)	0 (0%)	1 (0.0039%)	x	y	y	y
TR_443	K8;K8.1	Bicistron	Fusion	74629	76550	75652-76248	0 (0%)	0 (0%)	0 (0%)	0 (0%)	0 (0%)	1 (0.0039%)	x	y	y	y
TR_754	K8;K8.1	Bicistron	Fusion	74629	76550	75140-76248	0 (0%)	0 (0%)	0 (0%)	0 (0%)	1 (0.004%)	0 (0%)	x	y	y	y
TR_755	K8;K8.1	Bicistron	Splice Variant	74661	76550	75140-75286	0 (0%)	0 (0%)	0 (0%)	3 (0.0132%)	1 (0.004%)	0 (0%)	y	y	y	y
TR_879	K8;K8.1	Bicistron	Splice Variant	74661	76550	76155-76248	0 (0%)	0 (0%)	0 (0%)	1 (0.0044%)	0 (0%)	0 (0%)	y	y	y	y
TR_445	K8;K8.1	Bicistron	Fusion	74661	76550	75140-75286;75655-76248	0 (0%)	0 (0%)	0 (0%)	21 (0.0927%)	18 (0.0716%)	18 (0.0705%)	y	y	y	y
TR_446	K8;K8.1	Bicistron	Fusion	74661	76550	75140-75286;75380-75460;75655-76248	1 (0.3546%)	2 (1.1905%)	5 (1.5674%)	404 (1.7832%)	320 (1.2735%)	406 (1.591%)	y	y	y	y
TR_447	K8;K8.1	Bicistron	Fusion	74661	76550	75140-75286;75380-75460;75652-76248	0 (0%)	0 (0%)	0 (0%)	46 (0.203%)	30 (0.1194%)	35 (0.1372%)	y	y	y	y
TR_448	K8;K8.1	Bicistron	Fusion	74661	76550	75140-75286;76155-76248	0 (0%)	0 (0%)	0 (0%)	0 (0%)	0 (0%)	1 (0.0039%)	y	y	y	y
TR_449	K8;K8.1	Bicistron	Fusion	74661	76550	75140-75286;75380-75460	0 (0%)	0 (0%)	0 (0%)	0 (0%)	1 (0.004%)	1 (0.0039%)	y	y	y	y
TR_450	K8;K8.1	Bicistron	Fusion	74661	76550	75140-75286;75652-76248	0 (0%)	0 (0%)	0 (0%)	1 (0.0044%)	2 (0.008%)	1 (0.0039%)	y	y	y	y
TR_451	K8;K8.1	Bicistron	Fusion	74661	76550	75140-775246;75380-75460;76155-76248	0 (0%)	0 (0%)	0 (0%)	0 (0%)	0 (0%)	1 (0.0039%)	y	y	y	y
TR_452	K8;K8.1	Bicistron	Fusion	74661	76550	75140-76248	0 (0%)	0 (0%)	0 (0%)	1 (0.0044%)	1 (0.004%)	1 (0.0039%)	y	y	y	y
TR_757	K8;K8.1	Bicistron	Fusion	74661	76550	75655-76248	0 (0%)	0 (0%)	0 (0%)	9 (0.0397%)	2 (0.008%)	0 (0%)	y	y	y	y
TR_877	K8;K8.1	Bicistron	Fusion	74661	76550	74793-74894;75140-75286;75380-75460;75652-76248	0 (0%)	0 (0%)	0 (0%)	1 (0.0044%)	0 (0%)	0 (0%)	x	x	y	y
TR_878	K8;K8.1	Bicistron	Fusion	74661	76550	74793-74894;75140-75286;75380-75460;75655-76248	0 (0%)	0 (0%)	0 (0%)	1 (0.0044%)	0 (0%)	0 (0%)	x	x	y	y
TR_454	K8;K8.1	Bicistron	Fusion	74720	76550	75140-75286;75380-75460;75652-76248	0 (0%)	0 (0%)	0 (0%)	2 (0.0088%)	2 (0.008%)	3 (0.0118%)	y	y	y	y
TR_455	K8;K8.1	Bicistron	Fusion	74720	76550	75140-75286;75380-75460;75655-76248	0 (0%)	0 (0%)	0 (0%)	8 (0.0353%)	7 (0.0279%)	11 (0.0431%)	y	y	y	y
TR_456	K8;K8.1	Bicistron	Fusion	74720	76550	75140-75286;75655-76248	0 (0%)	0 (0%)	0 (0%)	1 (0.0044%)	1 (0.004%)	1 (0.0039%)	y	y	y	y
TR_880	K8;K8.1	Bicistron	Fusion	74720	76550	75140-75286;75652-76248	0 (0%)	0 (0%)	0 (0%)	1 (0.0044%)	0 (0%)	0 (0%)	y	y	y	y
TR_881	K8;K8.1	Bicistron	Fusion	74720	76550	75655-76248	0 (0%)	0 (0%)	0 (0%)	1 (0.0044%)	0 (0%)	0 (0%)	y	y	y	y
TR_457	K8;K8.1	Bicistron	Fusion	74762	76550	75140-75286;75655-76248	0 (0%)	0 (0%)	0 (0%)	0 (0%)	0 (0%)	2 (0.0078%)	x	y	y	y
TR_458	K8;K8.1	Bicistron	Fusion	74762	76550	75140-75286;75380-75460;75652-76248	0 (0%)	0 (0%)	0 (0%)	0 (0%)	0 (0%)	1 (0.0039%)	x	y	y	y
TR_459	K8;K8.1	Bicistron	Fusion	74762	76550	75140-75286;75380-75460;75655-76248	0 (0%)	0 (0%)	0 (0%)	1 (0.0044%)	2 (0.008%)	1 (0.0039%)	x	y	y	y
TR_460	K8;K8.1	Bicistron	Fusion	74779	76550	75140-75286;75655-76248	0 (0%)	0 (0%)	0 (0%)	0 (0%)	0 (0%)	2 (0.0078%)	x	y	y	y
TR_461	K8;K8.1	Bicistron	Fusion	74779	76550	75140-75286;75380-75460;75655-76248	0 (0%)	0 (0%)	0 (0%)	0 (0%)	2 (0.008%)	4 (0.0157%)	x	y	y	y
TR_758	K8;K8.1	Bicistron	Fusion	74779	76550	75140-75286;75380-75460;75652-76248	0 (0%)	0 (0%)	0 (0%)	0 (0%)	1 (0.004%)	0 (0%)	x	y	y	y
TR_462	K8;K8.1	Bicistron	Fusion	74804	76550	75140-75286;75380-75460;75655-76248	0 (0%)	0 (0%)	0 (0%)	2 (0.0088%)	2 (0.008%)	6 (0.0235%)	x	y	y	y
TR_759	K8;K8.1	Bicistron	Fusion	74804	76550	75655-76248	0 (0%)	0 (0%)	0 (0%)	0 (0%)	1 (0.004%)	0 (0%)	x	y	y	y
TR_464	K8;K8.1	Bicistron	Fusion	74896	76550	75140-75286;75380-75460;75652-76248	0 (0%)	0 (0%)	0 (0%)	0 (0%)	0 (0%)	1 (0.0039%)	x	y	y	x
TR_465	K8;K8.1	Bicistron	Fusion	74896	76550	75140-75286;75380-75460;75655-76248	0 (0%)	0 (0%)	0 (0%)	1 (0.0044%)	3 (0.0119%)	4 (0.0157%)	x	y	y	x
TR_466	K8;K8.1	Bicistron	Fusion	74982	76550	75140-75286;75380-75460;75655-76248	0 (0%)	0 (0%)	0 (0%)	9 (0.0397%)	5 (0.0199%)	3 (0.0118%)	x	y	y	x
TR_760	K8;K8.1	Bicistron	Fusion	74982	76550	75140-75286;75655-76248	0 (0%)	0 (0%)	0 (0%)	0 (0%)	2 (0.008%)	0 (0%)	x	y	y	x
TR_467	K8;K8.1	Bicistron	Fusion	75060	76550	75140-75286;75380-75460;75655-76248	0 (0%)	0 (0%)	0 (0%)	1 (0.0044%)	4 (0.0159%)	3 (0.0118%)	x	y	y	y
TR_468	K8;K8.1	Bicistron	Fusion	75060	76550	75140-75286;75655-76248	0 (0%)	0 (0%)	0 (0%)	1 (0.0044%)	0 (0%)	1 (0.0039%)	x	y	y	y
TR_761	K8;K8.1	Bicistron	Fusion	75060	76550	75140-75286;75380-75460;75652-76248	0 (0%)	0 (0%)	0 (0%)	0 (0%)	2 (0.008%)	0 (0%)	x	y	y	y
TR_469	K8;K8.1	Bicistron	Fusion	75074	76550	75140-75286;75380-75460;75655-76248	0 (0%)	0 (0%)	0 (0%)	2 (0.0088%)	5 (0.0199%)	1 (0.0039%)	x	y	x	y
TR_470	K8;K8.1	Bicistron	Fusion	75074	76550	75655-76248	0 (0%)	0 (0%)	0 (0%)	0 (0%)	0 (0%)	1 (0.0039%)	x	y	x	y
TR_472	K8;K8.1	Bicistron	Fusion	75105	76550	75140-75286;75380-75460;75655-76248	0 (0%)	0 (0%)	0 (0%)	4 (0.0177%)	5 (0.0199%)	6 (0.0235%)	x	y	y	x
TR_473	K8;K8.1	Bicistron	Fusion	75105	76550	75140-75286;75380-75460;75652-76248	0 (0%)	0 (0%)	0 (0%)	1 (0.0044%)	0 (0%)	1 (0.0039%)	x	y	y	x
TR_474	K8;K8.1	Bicistron	Fusion	75105	76550	75140-75286;75655-76248	0 (0%)	0 (0%)	0 (0%)	0 (0%)	0 (0%)	1 (0.0039%)	x	y	y	x
TR_762	K8;K8.1	Bicistron	Fusion	75105	76550	75655-76248	0 (0%)	0 (0%)	0 (0%)	0 (0%)	1 (0.004%)	0 (0%)	x	y	y	x
TR_884	K8;K8.1	Bicistron	Fusion	75144	76550	75655-76248	0 (0%)	0 (0%)	0 (0%)	1 (0.0044%)	0 (0%)	0 (0%)	x	y	y	x
TR_475	K8;K8.1	Bicistron	Fusion	75238	76550	75380-75460;75655-76248	0 (0%)	0 (0%)	0 (0%)	2 (0.0088%)	2 (0.008%)	1 (0.0039%)	x	y	x	x
TR_764	K8;K8.1	Bicistron	Fusion	75238	76550	75655-76248	0 (0%)	0 (0%)	0 (0%)	1 (0.0044%)	2 (0.008%)	0 (0%)	x	y	x	x
TR_476	K8;K8.1	Bicistron	Fusion	75307	76550	75380-75460;75655-76248	0 (0%)	0 (0%)	0 (0%)	15 (0.0662%)	10 (0.0398%)	14 (0.0549%)	x	y	y	y
TR_477	K8;K8.1	Bicistron	Fusion	75307	76550	75380-75460;75652-76248	0 (0%)	0 (0%)	0 (0%)	0 (0%)	2 (0.008%)	3 (0.0118%)	x	y	y	y
TR_478	K8;K8.1	Bicistron	Fusion	75307	76550	75652-76248	0 (0%)	0 (0%)	0 (0%)	0 (0%)	0 (0%)	1 (0.0039%)	x	y	y	y
TR_479	K8;K8.1	Bicistron	Fusion	75307	76550	75655-76248	0 (0%)	0 (0%)	0 (0%)	6 (0.0265%)	5 (0.0199%)	6 (0.0235%)	x	y	y	y
TR_480	K8;K8.1	Bicistron	Fusion	75360	76550	75652-76248	0 (0%)	0 (0%)	0 (0%)	1 (0.0044%)	3 (0.0119%)	2 (0.0078%)	x	y	y	y
TR_481	K8;K8.1	Bicistron	Fusion	75360	76550	75655-76248	0 (0%)	0 (0%)	0 (0%)	26 (0.1148%)	17 (0.0677%)	24 (0.0941%)	x	y	y	y
TR_483	K8;K8.1	Bicistron	Fusion	75388	76550	75652-76248	0 (0%)	0 (0%)	0 (0%)	2 (0.0088%)	1 (0.004%)	3 (0.0118%)	x	y	y	y
TR_484	K8;K8.1	Bicistron	Fusion	75388	76550	75655-76248	0 (0%)	0 (0%)	0 (0%)	6 (0.0265%)	10 (0.0398%)	15 (0.0588%)	x	y	y	y
TR_486	K8;K8.1	Bicistron	Fusion	75451	76550	75655-76248	0 (0%)	1 (0.5952%)	0 (0%)	10 (0.0441%)	4 (0.0159%)	10 (0.0392%)	y	y	y	y
TR_765	K8;K8.1	Bicistron	Fusion	75451	76550	75652-76248	0 (0%)	0 (0%)	0 (0%)	2 (0.0088%)	1 (0.004%)	0 (0%)	y	y	y	y
TR_487	K8;K8.1	Bicistron	Fusion	75545	76550	75655-76248	0 (0%)	0 (0%)	0 (0%)	11 (0.0486%)	12 (0.0478%)	7 (0.0274%)	x	y	y	y
TR_766	K8;K8.1	Bicistron	Fusion	75545	76550	75652-76248	0 (0%)	0 (0%)	0 (0%)	0 (0%)	1 (0.004%)	0 (0%)	x	y	y	y
TR_767	K8;K8.1	Bicistron	Fusion	75559	76550	75655-76248	0 (0%)	0 (0%)	0 (0%)	2 (0.0088%)	4 (0.0159%)	0 (0%)	y	y	y	x
TR_489	K8.1	Monocistron	Canonic	75718	76550	76155-76248	3 (1.0638%)	0 (0%)	2 (0.627%)	51 (0.2251%)	97 (0.386%)	85 (0.3331%)	y	y	y	y
TR_488	K8.1	Monocistron	Splice variant Canonic	75718	76550	75972-76248	2 (0.7092%)	0 (0%)	2 (0.627%)	43 (0.1898%)	44 (0.1751%)	42 (0.1646%)	y	y	y	y
TR_490	K8.1	Monocistron	Splice variant Canonic	75718	76550	76157-76248	1 (0.3546%)	0 (0%)	1 (0.3135%)	11 (0.0486%)	5 (0.0199%)	6 (0.0235%)	y	y	y	y
TR_519	ORF57	Monocistron	Canonic	81820	83450	81935-82042	2 (0.7092%)	1 (0.5952%)	0 (0%)	37 (0.1633%)	53 (0.2109%)	55 (0.2155%)	x	y	y	x
TR_520	ORF57	Monocistron	Splice variant Canonic	81820	83450	81935-82042;82792-83362	0 (0%)	0 (0%)	0 (0%)	4 (0.0177%)	2 (0.008%)	1 (0.0039%)	x	y	y	x
TR_566	K10	Monocistron	Canonic	88758	85821	88260-88160	0 (0%)	0 (0%)	0 (0%)	2 (0.0088%)	0 (0%)	2 (0.0078%)	x	y	y	x
TR_565	K10	Monocistron	Splice variant Canonic	89073	85821	88851-88616;88260-88160	0 (0%)	0 (0%)	0 (0%)	10 (0.0441%)	21 (0.0836%)	14 (0.0549%)	x	y	y	y
TR_568	K10	Monocistron	Splice variant Canonic	89132	85821	88851-88616	0 (0%)	0 (0%)	0 (0%)	0 (0%)	0 (0%)	3 (0.0118%)	x	y	y	x
TR_574	K10.5	Monocistron	Canonic	91227	89189	90756-90663	2 (0.7092%)	0 (0%)	2 (0.627%)	1 (0.0044%)	0 (0%)	1 (0.0039%)	y	y	y	y
TR_573	K11;K10.5	Bicistron	Canonic	93924	89189	93456-93336;90756-90663	0 (0%)	0 (0%)	0 (0%)	0 (0%)	0 (0%)	1 (0.0039%)	x	y	x	x
TR_571	K11;K10.5;K10	Tricistron	Canonic	93924	85821	93456-93336	0 (0%)	0 (0%)	0 (0%)	0 (0%)	0 (0%)	1 (0.0039%)	x	y	x	x
TR_1016	K11	Monocistron	Canonic	94040	91565	93456-93336	0 (0%)	0 (0%)	0 (0%)	3 (0.0132%)	1 (0.004%)	0 (0%)	x	y	y	y	y
TR_624	ORF67A;ORF67;ORF66;ORF65;ORF64	Polycistron	Fusion	114500	111626	113004-112611	0 (0%)	0 (0%)	0 (0%)	0 (0%)	0 (0%)	1 (0.0039%)	x	y	y	y
TR_801	ORF67A;ORF67;ORF66;ORF65;ORF64	Polycistron	Fusion	114500	111626	114314-112614	0 (0%)	0 (0%)	0 (0%)	0 (0%)	3 (0.0119%)	0 (0%)	x	y	y	y
TR_802	ORF67A;ORF66;ORF65;ORF64	Polycistron	Fusion	114500	111626	114450-112614	0 (0%)	0 (0%)	0 (0%)	0 (0%)	2 (0.008%)	0 (0%)	x	y	y	y
TR_806	ORF67A;ORF67;ORF66;ORF65;ORF69;ORF64	Polycistron	Fusion	116892	111626	116766-114557	0 (0%)	0 (0%)	0 (0%)	1 (0.0044%)	1 (0.004%)	0 (0%)	x	y	y	y
TR_897	K12	Monocistron	Splice variant Canonic	124200	117248	124037-119242	0 (0%)	0 (0%)	1 (0.3135%)	1 (0.0044%)	0 (0%)	0 (0%)	x	y	y	y
TR_902	K14;ORF74	Bicistron	Fusion	128174	129894	129546-129693	0 (0%)	0 (0%)	0 (0%)	1 (0.0044%)	0 (0%)	0 (0%)	x	y	y	y
TR_655	K14;ORF74	Bicistron	Fusion	128174	130872	129546-129693	0 (0%)	0 (0%)	0 (0%)	21 (0.0927%)	19 (0.0756%)	33 (0.1293%)	x	y	y	y
TR_651	ORF72;ORF71	Bicistron	Splice variant Canonic	128214	122511	128138-124220	0 (0%)	3 (1.7857%)	1 (0.3135%)	4 (0.0177%)	2 (0.008%)	6 (0.0235%)	x	y	y	y
TR_816	ORF72	Monocistron	Splice variant Canonic	128214	123187	128138-124220	0 (0%)	0 (0%)	0 (0%)	0 (0%)	1 (0.004%)	0 (0%)	x	y	y	y
TR_657	K14;ORF74	Bicistron	Fusion	128369	130872	129546-129693	0 (0%)	0 (0%)	0 (0%)	1 (0.0044%)	0 (0%)	1 (0.0039%)	x	y	y	x
y= present
x= absent

## Sheet: Suppl. T. 2E - Complex transcr.
E: complex transcripts
TR_ID	RNA	Type	TSS	TES	dcDNA-Seq 0h - A	dcDNA-Seq 0h - B	dcDNA-Seq 0h - C	dcDNA-Seq 24h - A	dcDNA-Seq 24h - B	dcDNA-Seq 24h - C	dRNA-Seq 0h	dRNA-Seq 24h	CAGE	RAMPAGE	Manually detected
TR_1001	K7;K5;K6	Canonic	25248	29693	0 (0%)	0 (0%)	0 (0%)	0 (0%)	0 (0%)	0 (0%)	x	y	x	x	y
TR_265	K7;K6	TSS isoform	26275	29693	0 (0%)	0 (0%)	0 (0%)	2 (0.0088%)	1 (0.004%)	2 (0.0078%)	x	y	x	x
TR_294	K7;K6	Canonic	26843	29693	0 (0%)	1 (0.5952%)	1 (0.3135%)	2 (0.0088%)	6 (0.0239%)	5 (0.0196%)	x	y	y	y
TR_295	K7;K6	TSS isoform	26935	29693	0 (0%)	0 (0%)	0 (0%)	0 (0%)	1 (0.004%)	1 (0.0039%)	x	x	x	x
TR_296	K7;K6	TSS isoform	27012	29693	0 (0%)	0 (0%)	0 (0%)	0 (0%)	2 (0.008%)	4 (0.0157%)	x	y	y	y
TR_331	ORF16;ORF18;ORF17;ORF17.5	Canonic	29928	33270	0 (0%)	0 (0%)	0 (0%)	1 (0.0044%)	1 (0.004%)	2 (0.0078%)	x	y	y	y
TR_1005	ORF20;ORF19;ORF17;ORF17.5;ORF21;ORF18	Canonic	37297	30561	0 (0%)	0 (0%)	0 (0%)	1 (0.0044%)	0 (0%)	0 (0%)	x	x	x	x	y
TR_353	ORF28;ORF30;ORF31;ORF32;ORF33;ORF29	Canonic	48749	53913	0 (0%)	0 (0%)	0 (0%)	2 (0.0088%)	1 (0.004%)	3 (0.0118%)	x	x	y	y
TR_865	ORF46;ORF45;ORF43;ORF42;ORF44	Canonic	69246	62226	0 (0%)	0 (0%)	0 (0%)	1 (0.0044%)	0 (0%)	0 (0%)	x	y	y	x
TR_745	ORF49;ORF48;ORF47;ORF46;ORF45;ORF50	TSS isoform	72451	67139	0 (0%)	0 (0%)	0 (0%)	2 (0.0088%)	2 (0.008%)	0 (0%)	x	y	x	x
TR_410	ORF49;ORF48;ORF47;ORF46;ORF45;ORF50	Canonic	74443	67139	0 (0%)	0 (0%)	0 (0%)	1 (0.0044%)	1 (0.004%)	2 (0.0078%)	x	y	y	y
TR_493	ORF54;ORF52;ORF53	TSS isoform	76048	78594	0 (0%)	0 (0%)	0 (0%)	0 (0%)	0 (0%)	1 (0.0039%)	x	y	x	x
TR_770	ORF54;ORF52;ORF53	Canonic	76426	78530	0 (0%)	0 (0%)	0 (0%)	0 (0%)	1 (0.004%)	0 (0%)	x	y	x	x
TR_773	ORF55;ORF53;ORF52;ORF54	Canonic	81764	76522	0 (0%)	0 (0%)	0 (0%)	0 (0%)	1 (0.004%)	0 (0%)	x	x	y	x
TR_1002	ORF68;ORF69;ORF67A	Canonic	114323	117197	0 (0%)	0 (0%)	0 (0%)	0 (0%)	0 (0%)	0 (0%)	x	y	x	x	y
TR_1011	ORF67A;ORF67;ORF66;ORF65;ORF69;ORF68	Canonic	117237	111626	0 (0%)	0 (0%)	0 (0%)	0 (0%)	0 (0%)	0 (0%)	x	y	x	x	y
y= present
x= absent

## Sheet: Supplemental Table 3
Supplemental Table 3. Peptides and transcripts. Dresang and co-workers (54) compiled the peptide sequences from their LC-MS-MS experiments that were detected in both lytic and latent infections of the BCBL-1 cell line. The table presents peptides that were associated with annotated transcripts.
KSHV Peptide Sequences from LC-MS/MS (sequences derive from Dresang et al., 2011)
number of samples		Peptide Sequence
latent	lytic		ORF	transcript	source	note
0	2	WRGHLLLLFVKKK	ORF4	true	within CDS
2	0	RKVTLPTR	ORF4	true	within CDS
0	2	PWTSVFLVTQTRQ	ORF7	true	within CDS
0	2	RNFTGVQ	ORF8	true	within CDS
0	2	ACILLSPR	ORF9	true	within CDS
2	0	RLTRRPIQ	ORF9	true	within CDS
2	0	LICLLMLLVL	ORF70	true	ORF70/first exon of ORF70-K3
2	0	QQPVAMYGDLYQSQAHNPC	ORiLyt-L	true	OLAP
0	6	SPGSTPGAPAAPQEPR	ORiLyt-L	true	OLAP
0	2	SPGSTPGAPAR	ORiLyt-L	true	OLAP
2	0	RGIPARHPPR	ORiLyt-L	true	OLAP
2	0	EFGRAVGAAGTR	K6	true	complex transcipt	AS
2	0	RRNQPTIGGTNEN	K7	true	NC transcipt?	AS
2	0	KQGSRVGRVRLIR	ORF16-17-C	true	complex transcipt; intergenic region	AS
2	0	GGERRSYAEPYIEPR	ORF17-C,ORF17.5-C	true	complex transcript; within CDS	AS
2	0	FVVRAPQ	ORF20	true	within CDS
2	0	RSVAVVGGPR	ORF25	true	5' UTR
0	2	RERDALGLHR	ORF25	true
0	2	RGLRQLRCQGCQPRHR	ORF25	true
0	2	WLWCVRGGGPLSRGGGDYVLSGTL	ORF25	true	out of frame
2	2	QLFSKALLNLLGGGVYPTHVK	ORF29 AS	true	complex transcript originates from ORF28	AS
0	2	FRSALENSCLFTSTPRIRTTRRRPVLAWAP	ORF29 AS	true	complex transcript originates from ORF28	AS
2	0	QCVALVLGNKR	ORF29	true	complex transcript originates from ORF28	AS
2	2	DGVGDAVPQ	ORF31	true	within the intron of ORF29	AS
0	2	YCCTPFLSNRWRR	ORF31	true	within the intron of ORF29	AS
2	0	PRHSPHGARGSGNRAWR	ORF32	true	out of frame
0	2	HVPAPWPPRLLDGRVR	ORF32	true	out of frame
0	2	FYQLKLSRCVLAK	ORF34 AS	true	5' UTR of ORF29	AS
2	0	RRARGLRR	ORF35	true
0	2	EFDRRGVHWPR	ORF37	true
0	2	KVTVKSTKRK	ORF39	true
2	0	RLAKVKKTEKHARFKERPFSHV	ORF39	true	out of frame
0	2	HVTSPDQTLREMGNTETPPTSAALLPGCK	ORF41	true
0	2	KLSGKLAHR	ORF41	true
2	0	FSLLTYPQ	ORF43	true
2	0	RVLSTLHTR	ORF44	true	complex transcript originates from ORF46	AS
2	0	AKGSLPPPLVAR	ORF45	true
0	2	RGSIESENR	ORF45	true
0	2	RALVAPPAR	ORF45	true
0	2	FVGAGPI	ORF49	true	complex transcript originated from ORF50	AS
0	4	MVFARYR	ORF49	true	complex transcript originated from ORF50	AS
2	2	RGRVQRAMRRGIPR	ORF50	true
0	2	LVMISSGAIILGR	ORF50	true	5' UTR of ORF49
0	2	FCQSWSQ	ORF50	true	out of frame
0	2	PKEAGEGDRR	ORF50	true	ORF45/ORF49 complex transcript	AS
2	0	AVRLCPSTQGGICVRNKQI	ORF54	true
0	2	NECTQPMFLLLFDSLL	3 UTR-ben	true	3' UTR-ben of ORF54 ; out of frame
2	0	QGNPKIVPPR	ORF56	true
0	2	FRSEPGHLALE	ORF56	true	5' UTR of ORF55	AS
0	2	GWRITRRLFWRESCR	ORF56	true
0	2	RTIPPPLIYR	ORF57	true	1. intron
0	2	FWTPQYLSAMRLLPDLDYFIFPAFLTSR	ORF57	true	2. intron
2	0	LCISAKGVTCPWTPR	K9	true
0	2	ELAIGGTLQ		true	5' UTR of K9, or intergenic regon, NC?	NC
2	0	GLVWKCFILAALQCLWKWNERCLFYVPR	K10.5	true
0	2	RFVKVNLSMSH	ORF60	true	5' UTR of ORF59
0	2	PHSNPTICSSMILS	ORF63	true
2	0	SKRRTLPRPGRINSSVRKLRTQRG	ORF64	true
2	0	RYSRRSRISTSPSCGPLTGMPWQR	ORF64	true
0	2	GVGRIPCQKYVCR	ORF67	true
2	0	RCTTRSLPALLYR	ORF67	true
2	0	TSVTSVRGGPGLGGVFLVVR	ORF68	true	complex transcript	AS
0	2	VRGCLRR		true	Intergenic region; OriLytR	intron
2	0	RSALAFGAMGAGV		true	Intergenic region, ORF73-72-71 transcript
0	2	AGAGVRGAGAGVRGAGAGVRGAGGGRARAGGGR	ORF73	true	partial sequence AGAGVRGAGAGVRGAGAGVRGAG
0	2	SRSSRGWNSRSRR	ORF73	true
2	0	KDVTLAMTYIYNREGSMSPTPSTAGNVDPTPCLYL	ORF73	true
AS= antisense
NC=non-coding

## Sheet: Suppl. T. 4A - Convergent overl
Supplemental Table 4. Transcriptional overlaps. This table summarizes the transcriptional read-throughs between neighboring gene pairs according to their orientation: A: convergent
Gene pairs	Overlap type - cDNA-Seq, raw data	Overlaps (bps)	dRNA-Seq, raw data	LoRTIA
ORF11/K2	Soft	292	y	y
ORF16/ORF17	Hard	275	y	y
ORF18/ORF19	Hard	452	-	-
ORF22/ORF23	Hard	110	y	y
ORF38/ORF39	Soft	27	y	y
ORF41/ORF42	Hard	147	y	y
ORF44/ORF45	Soft	572	y	y
K8.1/ORF52	Hard	27	y	y
ORF54/ORF55	Hard	70	y	y
ORF57/K9	Soft	393	y	y
ORF64/ORF65	Hard	108	y	y
ORF69/K12	Soft	131	y	y
ORF74/ORF75	Hard	69	y	y
y= item is present in the given dataset

[truncated: 4 more sheets: Suppl. T. 4B - Divergent overl, Suppl. T. 4C - Parallel overlap, Supplemental Table 5A - MinION, Supplemental Table 5B - MiSeq]
